# Supplementary material for: Characterization of copy number alterations in a mouse model of fibrosis‐associated hepatocellular carcinoma reveals concordance with human disease
Source: Cancer Med. 2016 Jan 18;5(3):574–85. doi: 10.1002/cam4.606 (PMC4799957; doi:10.1002/cam4.606)
Supplement: Supplementary file 2 — Table S2. Significantly enriched genesets (FDR < 0.1) in human cirrhosis‐associated liver tumors. Gene set association was analyzed using GSAASeqSP software and Molecular Signature Database curated gene ontology genesets. Genesets with bold text are present in both lists of enriched genesets: enrichment among all genes, as well as among genes that are present in a copy number segment of concordant direction. The “size” column includes how many genes are included in each geneset. [file CAM4-5-574-s002.xlsx]

## Sheet: GSAA_result_table
ALL GENES - RNASeq DATA						GENES IN SEGMENTS - RNASeq + SWITCH DATA
DOWN-REGULATED GENES			UP-REGULATED GENES			DOWN-REGULATED GENES			UP-REGULATED GENES
Gene Set	SIZE	FDR q-val	Gene Set	SIZE	FDR q-val	Gene Set	SIZE	FDR q-val	Gene Set	SIZE	FDR q-val
IMMUNE_RESPONSE	218	0	MITOTIC_CELL_CYCLE	149	0	EXTRACELLULAR_SPACE	91	0	CELL_CYCLE_PROCESS	91	0
DEFENSE_RESPONSE	238	0	M_PHASE	102	0	SERINE_TYPE_ENDOPEPTIDASE_ACTIVITY	15	0.00176252	M_PHASE	53	0
IMMUNE_SYSTEM_PROCESS	307	0	M_PHASE_OF_MITOTIC_CELL_CYCLE	81	0	T_CELL_ACTIVATION	22	0.00155833	CELL_CYCLE_PHASE	78	0
RESPONSE_TO_OTHER_ORGANISM	68	0	CELL_CYCLE_PROCESS	180	0	LEUKOCYTE_ACTIVATION	31	0.00145791	M_PHASE_OF_MITOTIC_CELL_CYCLE	40	0
SERINE_TYPE_ENDOPEPTIDASE_ACTIVITY	35	0	MITOSIS	78	0	CELL_ACTIVATION	34	0.00152304	MITOTIC_CELL_CYCLE	75	0
RECEPTOR_ACTIVITY	484	0	CELL_CYCLE_PHASE	158	0	ORGANIC_ACID_METABOLIC_PROCESS	89	0.0012692	MITOSIS	39	0
CELLULAR_DEFENSE_RESPONSE	51	0	SPINDLE	38	0	LYASE_ACTIVITY	27	0.00117177	SPINDLE	22	0
LOCOMOTORY_BEHAVIOR	88	7.84639e-05	REGULATION_OF_MITOSIS	38	0	TRANSMEMBRANE_RECEPTOR_ACTIVITY	145	0.0010927	MICROTUBULE_CYTOSKELETON	79	0.000115044
BEHAVIOR	119	6.97456e-05	CELL_CYCLE_CHECKPOINT_GO_0000075	47	0	REGULATION_OF_MULTICELLULAR_ORGANISMAL_PROCESS	55	0.00103862	CELL_CYCLE_GO_0007049	143	0.000102261
INFLAMMATORY_RESPONSE	119	6.27711e-05	CHROMOSOMAL_PART	93	0	RECEPTOR_ACTIVITY	212	0.000934757	CHROMOSOME_SEGREGATION	17	0.000179667
HUMORAL_IMMUNE_RESPONSE	30	5.70646e-05	CHROMOSOME	120	0	IMMUNE_RESPONSE	89	0.00112475	INTERPHASE_OF_MITOTIC_CELL_CYCLE	29	0.00020221
EXTRACELLULAR_SPACE	199	5.23092e-05	CELL_CYCLE_GO_0007049	298	0	CARBOXYLIC_ACID_METABOLIC_PROCESS	88	0.00103102	CYTOSKELETAL_PART	108	0.000185359
RESPONSE_TO_BIOTIC_STIMULUS	104	9.92739e-05	CHROMOSOMEPERICENTRIC_REGION	31	0	LYMPHOCYTE_ACTIVATION	29	0.00125737	CENTROSOME	26	0.0001711
ORGANIC_ACID_METABOLIC_PROCESS	172	0.000136068	MICROTUBULE_CYTOSKELETON	143	0	IMMUNE_EFFECTOR_PROCESS	15	0.00132385	MICROTUBULE_ORGANIZING_CENTER	29	0.000158879
LEUKOCYTE_ACTIVATION	63	0.000168052	MICROTUBULE_CYTOSKELETON_ORGANIZATION_AND_BIOGENESIS	35	0	DEFENSE_RESPONSE	99	0.00151345	INTRACELLULAR_NON_MEMBRANE_BOUND_ORGANELLE	278	0.000412396
CARBOXYLIC_ACID_METABOLIC_PROCESS	170	0.000157549	CHROMOSOME_SEGREGATION	32	0	REGULATION_OF_IMMUNE_SYSTEM_PROCESS	28	0.00204586	REGULATION_OF_MITOSIS	20	0.000386622
ANTIGEN_BINDING	20	0.000148282	MITOTIC_CELL_CYCLE_CHECKPOINT	20	0	POSITIVE_REGULATION_OF_IMMUNE_SYSTEM_PROCESS	19	0.00256512	NON_MEMBRANE_BOUND_ORGANELLE	278	0.00044037
POSITIVE_REGULATION_OF_TRANSLATION	30	0.000140044	MICROTUBULE_ORGANIZING_CENTER	62	0	AMINO_ACID_METABOLIC_PROCESS	38	0.00297654	INTERPHASE	30	0.000440775
SUGAR_BINDING	31	0.000132673	DNA_REPAIR	120	0	EXTRACELLULAR_REGION_PART	126	0.00310147	CHROMOSOMAL_PART	37	0.000464665
MULTI_ORGANISM_PROCESS	122	0.000246272	CENTROSOME	53	0	CYTOKINE_PRODUCTION	36	0.00418271	CHROMOSOME_ORGANIZATION_AND_BIOGENESIS	54	0.00152647
REGULATION_OF_PROTEIN_SECRETION	20	0.000264949	CHROMATIN_BINDING	31	0	CYTOKINE_BIOSYNTHETIC_PROCESS	21	0.00414433	CHROMATIN_BINDING	16	0.00147608
CHEMOKINE_RECEPTOR_BINDING	40	0.000252906	DNA_DEPENDENT_DNA_REPLICATION	50	1.8627e-05	POSITIVE_REGULATION_OF_MULTICELLULAR_ORGANISMAL_PROCESS	24	0.00398317	RNA_PROCESSING	82	0.00181207
PROTEIN_SECRETION	29	0.00024191	CYTOSKELETAL_PART	216	1.78171e-05	LOCOMOTORY_BEHAVIOR	37	0.0038872	MICROTUBULE_CYTOSKELETON_ORGANIZATION_AND_BIOGENESIS	15	0.00173329
LYMPHOCYTE_ACTIVATION	57	0.00023183	MITOTIC_SISTER_CHROMATID_SEGREGATION	16	3.40619e-05	GROWTH_FACTOR_BINDING	16	0.00394322	CYTOSKELETON	163	0.00169815
CYTOKINE_SECRETION	16	0.000270538	KINETOCHORE	25	3.26994e-05	IMMUNE_SYSTEM_PROCESS	135	0.00424962	NUCLEAR_PART	284	0.00169986
TRANSMEMBRANE_RECEPTOR_ACTIVITY	335	0.000260133	CHROMOSOME_ORGANIZATION_AND_BIOGENESIS	114	4.70688e-05	ENDOPEPTIDASE_ACTIVITY	46	0.00462541	CHROMOSOME	51	0.00173529
T_CELL_ACTIVATION	40	0.000407803	DNA_REPLICATION	93	4.53255e-05	CYTOKINE_METABOLIC_PROCESS	22	0.00506313	CELL_CYCLE_CHECKPOINT_GO_0000075	17	0.00320044
OXIDOREDUCTASE_ACTIVITY	274	0.000393239	INTERPHASE_OF_MITOTIC_CELL_CYCLE	62	5.84947e-05	SERINE_TYPE_PEPTIDASE_ACTIVITY	18	0.00525449	RIBONUCLEOPROTEIN_COMPLEX	80	0.00498604
CELL_ACTIVATION	69	0.000401376	SISTER_CHROMATID_SEGREGATION	17	5.64777e-05	CHEMOKINE_RECEPTOR_BINDING	22	0.00536445	CHROMOSOMEPERICENTRIC_REGION	15	0.00556292
HEMATOPOIETIN_INTERFERON_CLASSD200_DOMAIN_CYTOKINE_RECEPTOR_ACTIVITY	32	0.000387997	DNA_INTEGRITY_CHECKPOINT	23	8.3093e-05	AMINO_ACID_AND_DERIVATIVE_METABOLIC_PROCESS	45	0.00528286	NUCLEAR_CHROMOSOME_PART	15	0.00830927
CYTOKINE_PRODUCTION	65	0.000395537	SPINDLE_MICROTUBULE	16	9.47128e-05	CHEMOKINE_ACTIVITY	22	0.00579541	NUCLEAR_LUMEN	189	0.00940059
CHEMOKINE_ACTIVITY	39	0.000383176	RESPONSE_TO_DNA_DAMAGE_STIMULUS	156	0.000184287	CYSTEINE_TYPE_PEPTIDASE_ACTIVITY	22	0.00593842	ORGANELLE_LOCALIZATION	15	0.0136823
RESPONSE_TO_EXTERNAL_STIMULUS	279	0.000501959	CONDENSED_CHROMOSOME	32	0.000317429	SERINE_HYDROLASE_ACTIVITY	19	0.00584825	DNA_REPLICATION	38	0.0140019
RESPONSE_TO_WOUNDING	175	0.000487195	RNA_PROCESSING	156	0.000382225	MONOCARBOXYLIC_ACID_METABOLIC_PROCESS	42	0.00576106	MICROTUBULE	20	0.0145534
SERINE_TYPE_PEPTIDASE_ACTIVITY	39	0.000473275	DNA_METABOLIC_PROCESS	240	0.000394482	BEHAVIOR	47	0.00561317	REGULATION_OF_CELL_CYCLE	80	0.0184855
SERINE_HYDROLASE_ACTIVITY	40	0.000510506	ESTABLISHMENT_OF_ORGANELLE_LOCALIZATION	18	0.000486478	REGULATION_OF_CYTOKINE_BIOSYNTHETIC_PROCESS	19	0.00562409	RNA_SPLICING	44	0.0188477
G_PROTEIN_COUPLED_RECEPTOR_BINDING	48	0.000496709	NUCLEOLUS	122	0.000596966	PROTEIN_SECRETION	16	0.00577195	ESTABLISHMENT_AND_OR_MAINTENANCE_OF_CHROMATIN_ARCHITECTURE	29	0.0210879
FATTY_ACID_METABOLIC_PROCESS	59	0.000534138	MICROTUBULE_BASED_PROCESS	81	0.00063495	EXTRACELLULAR_REGION	167	0.00582187	ORGANELLE_ORGANIZATION_AND_BIOGENESIS	230	0.0218728
AMINO_ACID_METABOLIC_PROCESS	74	0.000629744	CYTOKINESIS	19	0.000746336	AMINE_METABOLIC_PROCESS	60	0.00620164	REGULATION_OF_CYCLIN_DEPENDENT_PROTEIN_KINASE_ACTIVITY	18	0.0239708
IMMUNE_EFFECTOR_PROCESS	36	0.000614001	ORGANELLE_LOCALIZATION	25	0.000768862	CYTOKINE_BINDING	23	0.00620356	NUCLEOLUS	57	0.0264521
POSITIVE_REGULATION_OF_CYTOKINE_BIOSYNTHETIC_PROCESS	23	0.000809512	NUCLEAR_LUMEN	368	0.000760744	FATTY_ACID_METABOLIC_PROCESS	33	0.00621209	DNA_REPAIR	53	0.0273533
MONOCARBOXYLIC_ACID_METABOLIC_PROCESS	84	0.000979435	REGULATION_OF_CELL_CYCLE	175	0.000801508	POSITIVE_REGULATION_OF_CYTOKINE_BIOSYNTHETIC_PROCESS	16	0.00641226	RESPONSE_TO_DNA_DAMAGE_STIMULUS	65	0.028777
INTERLEUKIN_BINDING	24	0.000986037	CHROMATIN_REMODELING	23	0.000792844	POSITIVE_REGULATION_OF_TRANSLATION	19	0.00827078	SPLICEOSOME	28	0.0295736
REGULATION_OF_IMMUNE_SYSTEM_PROCESS	63	0.000963627	SPINDLE_POLE	17	0.000794064	OXIDOREDUCTASE_ACTIVITY	145	0.00882446	MACROMOLECULAR_COMPLEX	457	0.0298234
EXTRACELLULAR_REGION_PART	282	0.000955707	INTERPHASE	68	0.000795031	NITROGEN_COMPOUND_METABOLIC_PROCESS	67	0.00870956	SMALL_NUCLEAR_RIBONUCLEOPROTEIN_COMPLEX	15	0.0296723
RESPONSE_TO_BACTERIUM	22	0.00102909	RIBOSOME_BIOGENESIS_AND_ASSEMBLY	18	0.00078678	CALCIUM_ION_BINDING	52	0.0098579	DNA_DEPENDENT_DNA_REPLICATION	20	0.0316729
CYTOKINE_BIOSYNTHETIC_PROCESS	36	0.0012792	MICROTUBULE	32	0.00077867	NITROGEN_COMPOUND_CATABOLIC_PROCESS	16	0.0108611	NUCLEOPLASM	141	0.0333489
AMINO_ACID_CATABOLIC_PROCESS	23	0.00131546	RNA_SPLICING	77	0.000961801	G_PROTEIN_COUPLED_RECEPTOR_BINDING	25	0.0110351	MRNA_PROCESSING_GO_0006397	30	0.0343138
AMINE_CATABOLIC_PROCESS	25	0.00128861	DNA_DAMAGE_CHECKPOINT	19	0.000967494	SUGAR_BINDING	18	0.0110802	MRNA_METABOLIC_PROCESS	36	0.0400573
CYTOKINE_METABOLIC_PROCESS	37	0.00137203	DNA_PACKAGING	29	0.000973092	MITOCHONDRION	178	0.0158898	MICROTUBULE_BINDING	17	0.0536472
DEFENSE_RESPONSE_TO_BACTERIUM	16	0.00148791	MICROTUBULE_MOTOR_ACTIVITY	15	0.00123259	AMINE_CATABOLIC_PROCESS	15	0.0163553	DNA_METABOLIC_PROCESS	111	0.0575089
REGULATION_OF_MULTICELLULAR_ORGANISMAL_PROCESS	132	0.00183779	CELL_DIVISION	21	0.00134553	AMINO_ACID_CATABOLIC_PROCESS	15	0.016795	RNA_METABOLIC_PROCESS	394	0.066869
LIPID_RAFT	28	0.00197689	REPLICATION_FORK	18	0.0015711	INTRINSIC_TO_PLASMA_MEMBRANE	391	0.0221834	EXTRACELLULAR_STRUCTURE_ORGANIZATION_AND_BIOGENESIS	17	0.0656653
REGULATION_OF_CYTOKINE_BIOSYNTHETIC_PROCESS	34	0.00197387	NUCLEAR_HORMONE_RECEPTOR_BINDING	28	0.00219052	CYSTEINE_TYPE_ENDOPEPTIDASE_ACTIVITY	15	0.0222768	NUCLEAR_CHROMOSOME	21	0.0649515
NITROGEN_COMPOUND_CATABOLIC_PROCESS	27	0.00200415	RESPONSE_TO_ENDOGENOUS_STIMULUS	193	0.00221152	RESPONSE_TO_OTHER_ORGANISM	37	0.02332	PROTEIN_COMPLEX	384	0.0677295
INTERLEUKIN_RECEPTOR_ACTIVITY	19	0.00204426	MRNA_PROCESSING_GO_0006397	58	0.00236453	RESPONSE_TO_EXTERNAL_STIMULUS	124	0.0238961	MICROTUBULE_BASED_PROCESS	41	0.0703746
EXTRACELLULAR_REGION	366	0.00205028	NUCLEAR_CHROMOSOME	52	0.00248418	INTEGRAL_TO_PLASMA_MEMBRANE	383	0.0238975	MEMBRANE_ENCLOSED_LUMEN	228	0.0718857
STEROID_BINDING	18	0.00211932	DNA_DEPENDENT_ATPASE_ACTIVITY	22	0.00254895	HYDROLASE_ACTIVITY_ACTING_ON_CARBON_NITROGEN_NOT_PEPTIDEBONDS	23	0.02549	ORGANELLE_LUMEN	228	0.0733245
RESPONSE_TO_VIRUS	44	0.00208339	SMALL_NUCLEAR_RIBONUCLEOPROTEIN_COMPLEX	22	0.00272558	LIPID_METABOLIC_PROCESS	154	0.0266854	DNA_RECOMBINATION	21	0.0738731
OXIDOREDUCTASE_ACTIVITY_ACTING_ON_THE_CH_CH_GROUP_OF_DONORS	23	0.00238584	REGULATION_OF_CYCLIN_DEPENDENT_PROTEIN_KINASE_ACTIVITY	42	0.00271496	ENERGY_DERIVATION_BY_OXIDATION_OF_ORGANIC_COMPOUNDS	18	0.0267183	REGULATION_OF_NUCLEOBASENUCLEOSIDENUCLEOTIDE_AND_NUCLEIC_ACID_METABOLIC_PROCESS	287	0.0771033
AMINO_ACID_AND_DERIVATIVE_METABOLIC_PROCESS	95	0.00254878	CYTOSKELETON	332	0.00280018	RESPONSE_TO_BIOTIC_STIMULUS	55	0.0282095	HELICASE_ACTIVITY	25	0.0784839
SECOND_MESSENGER_MEDIATED_SIGNALING	117	0.00262626	DOUBLE_STRAND_BREAK_REPAIR	23	0.00291701	PLASMA_MEMBRANE_PART	469	0.0324273	RIBONUCLEOPROTEIN_COMPLEX_BIOGENESIS_AND_ASSEMBLY	36	0.0787285
LYASE_ACTIVITY	65	0.00268196	RRNA_PROCESSING	15	0.00303724	LIPID_CATABOLIC_PROCESS	19	0.039028	MICROTUBULE_ASSOCIATED_COMPLEX	27	0.0787944
CALCIUM_ION_BINDING	93	0.00296371	HORMONE_RECEPTOR_BINDING	29	0.00437459	TRANSFERASE_ACTIVITY_TRANSFERRING_GROUPS_OTHER_THAN_AMINO_ACYL_GROUPS	19	0.0446193	REGULATION_OF_RNA_METABOLIC_PROCESS	222	0.0779978
POSITIVE_REGULATION_OF_IMMUNE_SYSTEM_PROCESS	47	0.00302259	CHROMATIN	33	0.00507031	INFLAMMATORY_RESPONSE	48	0.0454753	RESPONSE_TO_ENDOGENOUS_STIMULUS	80	0.0802297
CELLULAR_CATION_HOMEOSTASIS	94	0.00325669	RIBONUCLEOPROTEIN_COMPLEX	140	0.00601939	ALCOHOL_METABOLIC_PROCESS	41	0.0468354	REGULATION_OF_TRANSCRIPTIONDNA_DEPENDENT	216	0.0875838
AMINE_METABOLIC_PROCESS	132	0.00387649	NUCLEOPLASM	264	0.00595441	HEMATOPOIETIN_INTERFERON_CLASSD200_DOMAIN_CYTOKINE_RECEPTOR_ACTIVITY	18	0.046774	NUCLEOPLASM_PART	114	0.0879812
CHEMICAL_HOMEOSTASIS	137	0.00476877	ORGANELLE_ORGANIZATION_AND_BIOGENESIS	448	0.00650433	CYTOKINE_ACTIVITY	37	0.0477418	REGULATION_OF_TRANSCRIPTION_FROM_RNA_POLYMERASE_II_PROMOTER	139	0.0947507
ADAPTIVE_IMMUNE_RESPONSE	24	0.00477931	G1_S_TRANSITION_OF_MITOTIC_CELL_CYCLE	27	0.00703273	MULTI_ORGANISM_PROCESS	67	0.047319	CYTOSKELETON_ORGANIZATION_AND_BIOGENESIS	105	0.0984653
CATION_HOMEOSTASIS	97	0.00484204	RIBONUCLEOPROTEIN_COMPLEX_BIOGENESIS_AND_ASSEMBLY	75	0.00754408	CELLULAR_LIPID_METABOLIC_PROCESS	117	0.0529064	CHROMATIN_MODIFICATION	19	0.103452
REGULATION_OF_SECRETION	36	0.00512732	NUCLEAR_CHROMOSOME_PART	32	0.0074554	CELL_SURFACE_RECEPTOR_LINKED_SIGNAL_TRANSDUCTION_GO_0007166	241	0.0524656	TUBULIN_BINDING	25	0.1022
NITROGEN_COMPOUND_METABOLIC_PROCESS	145	0.00510703	DNA_HELICASE_ACTIVITY	25	0.00818984	HYDROLASE_ACTIVITY_HYDROLYZING_O_GLYCOSYL_COMPOUNDS	18	0.051978	ATP_DEPENDENT_HELICASE_ACTIVITY	15	0.107515
ADAPTIVE_IMMUNE_RESPONSE_GO_0002460	23	0.00503707	CHROMATIN_MODIFICATION	49	0.00836164	CATION_BINDING	96	0.0524361	NUCLEAR_ENVELOPE	34	0.123464
LIPID_TRANSPORT	28	0.00501875	TRANSCRIPTION_FACTOR_COMPLEX	83	0.00931879	PEPTIDASE_ACTIVITY	70	0.0556298	RNA_HELICASE_ACTIVITY	15	0.137018
POSITIVE_REGULATION_OF_MULTICELLULAR_ORGANISMAL_PROCESS	61	0.00701934	SPLICEOSOME	50	0.00946796	CELLULAR_CATION_HOMEOSTASIS	43	0.0567546	MEIOTIC_CELL_CYCLE	17	0.13731
ION_HOMEOSTASIS	112	0.00722638	RNA_SPLICINGVIA_TRANSESTERIFICATION_REACTIONS	25	0.00952425	RESPONSE_TO_VIRUS	27	0.056849	REGULATION_OF_TRANSCRIPTION	260	0.136157
POSITIVE_REGULATION_OF_IMMUNE_RESPONSE	28	0.00756085	NUCLEAR_ENVELOPE	70	0.00946029	REGULATION_OF_LYMPHOCYTE_ACTIVATION	15	0.063464	VOLTAGE_GATED_CHANNEL_ACTIVITY	27	0.140468
G_PROTEIN_COUPLED_RECEPTOR_PROTEIN_SIGNALING_PATHWAY	246	0.00817975	CYTOPLASM_ORGANIZATION_AND_BIOGENESIS	15	0.00941975	CARBOHYDRATE_METABOLIC_PROCESS	79	0.0627482	NUCLEAR_MEMBRANE	24	0.14285
CYTOKINE_ACTIVITY	82	0.00933774	HELICASE_ACTIVITY	50	0.00995644	CELLULAR_CARBOHYDRATE_METABOLIC_PROCESS	54	0.0688593	PROTEIN_CATABOLIC_PROCESS	36	0.151002
RHODOPSIN_LIKE_RECEPTOR_ACTIVITY	75	0.0101421	NUCLEOLAR_PART	18	0.0102565	REGULATION_OF_SECRETION	20	0.072288	GAMETE_GENERATION	35	0.151967
REGULATION_OF_IMMUNE_RESPONSE	31	0.0101829	MOTOR_ACTIVITY	27	0.0104121	CATION_HOMEOSTASIS	45	0.0739654	NUCLEAR_MEMBRANE_PART	19	0.164178
OXIDOREDUCTASE_ACTIVITY_ACTING_ON_THE_ALDEHYDE_OR_OXO_GROUP_OF_DONORS	21	0.0102743	MRNA_METABOLIC_PROCESS	69	0.0116909	REGULATION_OF_TRANSLATION	42	0.0739925	NUCLEAR_TRANSPORT	42	0.186089
CYTOKINE_BINDING	46	0.0101734	REGULATION_OF_DNA_REPLICATION	20	0.0126438	RESPONSE_TO_WOUNDING	78	0.0732331	NUCLEOCYTOPLASMIC_TRANSPORT	42	0.186991
COENZYME_METABOLIC_PROCESS	38	0.0108194	MEIOTIC_CELL_CYCLE	27	0.0131712	G_PROTEIN_COUPLED_RECEPTOR_ACTIVITY	49	0.0775685	CELLULAR_PROTEIN_CATABOLIC_PROCESS	30	0.204823
MITOCHONDRION	330	0.0118568	MICROTUBULE_ORGANIZING_CENTER_PART	19	0.0149759	CHEMICAL_HOMEOSTASIS	60	0.0891926	MAGNESIUM_ION_BINDING	36	0.209262
ANTIOXIDANT_ACTIVITY	16	0.0119947	RRNA_METABOLIC_PROCESS	16	0.0149753	RHODOPSIN_LIKE_RECEPTOR_ACTIVITY	31	0.0911122	VOLTAGE_GATED_CATION_CHANNEL_ACTIVITY	25	0.221118
REGULATION_OF_DEFENSE_RESPONSE	16	0.011969	ORGANELLE_LUMEN	438	0.0156537	CELLULAR_LIPID_CATABOLIC_PROCESS	17	0.0986052	REGULATION_OF_METABOLIC_PROCESS	366	0.227963
G_PROTEIN_COUPLED_RECEPTOR_ACTIVITY	123	0.0140357	ESTABLISHMENT_AND_OR_MAINTENANCE_OF_CHROMATIN_ARCHITECTURE	69	0.0157127	RESPONSE_TO_CHEMICAL_STIMULUS	122	0.116116	ATPASE_ACTIVITY	47	0.238535
ENDOPEPTIDASE_ACTIVITY	107	0.0143189	MEMBRANE_ENCLOSED_LUMEN	438	0.0156573	TRANSFERASE_ACTIVITY_TRANSFERRING_ACYL_GROUPS	26	0.117538	REGULATION_OF_CELLULAR_METABOLIC_PROCESS	360	0.236992
POSITIVE_REGULATION_OF_SECRETION	16	0.0142501	NEGATIVE_REGULATION_OF_DNA_METABOLIC_PROCESS	18	0.016708	PROTEASE_INHIBITOR_ACTIVITY	19	0.122675	NUCLEAR_IMPORT	22	0.247498
COFACTOR_METABOLIC_PROCESS	54	0.0141602	TUBULIN_BINDING	47	0.01689	INORGANIC_CATION_TRANSMEMBRANE_TRANSPORTER_ACTIVITY	28	0.122737	ACID_AMINO_ACID_LIGASE_ACTIVITY	26	0.260655
MONOOXYGENASE_ACTIVITY	25	0.014114	MICROTUBULE_BINDING	33	0.0210727	POSITIVE_REGULATION_OF_CELLULAR_PROTEIN_METABOLIC_PROCESS	33	0.12174	NUCLEAR_BODY	16	0.278176
CYCLIC_NUCLEOTIDE_MEDIATED_SIGNALING	74	0.014565	NUCLEOPLASM_PART	201	0.0219475	AMINE_TRANSMEMBRANE_TRANSPORTER_ACTIVITY	15	0.120488	NEGATIVE_REGULATION_OF_NUCLEOBASENUCLEOSIDENUCLEOTIDE_AND_NUCLEIC_ACID_METABOLIC_PROCESS	98	0.281975
PEPTIDE_RECEPTOR_ACTIVITY	31	0.0147248	MICROTUBULE_ASSOCIATED_COMPLEX	45	0.0221706	LIPID_BINDING	46	0.121839	TRANSCRIPTION_FACTOR_BINDING	140	0.2801
HYDRO_LYASE_ACTIVITY	25	0.0159128	MEIOSIS_I	15	0.0259802	ION_HOMEOSTASIS	51	0.121524	RNA_BIOSYNTHETIC_PROCESS	296	0.278122
G_PROTEIN_SIGNALING_COUPLED_TO_IP3_SECOND_MESSENGERPHOSPHOLIPASE_C_ACTIVATING	35	0.0157981	TRANSCRIPTION_INITIATION_FROM_RNA_POLYMERASE_II_PROMOTER	29	0.0277279	REGULATION_OF_RESPONSE_TO_STIMULUS	19	0.122628	TRANSCRIPTION_DNA_DEPENDENT	296	0.27523
PROTEASE_INHIBITOR_ACTIVITY	33	0.0157833	REGULATION_OF_DNA_METABOLIC_PROCESS	43	0.0356052	SECOND_MESSENGER_MEDIATED_SIGNALING	44	0.124823	GTP_BINDING	22	0.293802
CELLULAR_HOMEOSTASIS	128	0.0158972	DNA_RECOMBINATION	42	0.0354422	REGULATION_OF_CELLULAR_PROTEIN_METABOLIC_PROCESS	70	0.12372	TRANSCRIPTION_FROM_RNA_POLYMERASE_II_PROMOTER	214	0.302065
REGULATION_OF_TRANSCRIPTION_FACTOR_ACTIVITY	38	0.0162389	DNA_POLYMERASE_ACTIVITY	18	0.0356369	REGULATION_OF_DNA_BINDING	18	0.135773	PROTEIN_C_TERMINUS_BINDING	37	0.299861
PHOSPHOINOSITIDE_MEDIATED_SIGNALING	38	0.0167546	CYTOSKELETON_ORGANIZATION_AND_BIOGENESIS	200	0.0362659	TRANSMEMBRANE_RECEPTOR_PROTEIN_TYROSINE_KINASE_ACTIVITY	15	0.135632	SPECIFIC_RNA_POLYMERASE_II_TRANSCRIPTION_FACTOR_ACTIVITY	16	0.300664
REGULATION_OF_LYMPHOCYTE_ACTIVATION	33	0.0166731	CELL_PROJECTION_BIOGENESIS	24	0.0421377	RECEPTOR_BINDING	139	0.134347	LIGASE_ACTIVITY	42	0.299116
G_PROTEIN_SIGNALING_COUPLED_TO_CYCLIC_NUCLEOTIDE_SECOND_MESSENGER	72	0.0171928	RNA_POLYMERASE_ACTIVITY	16	0.0436127	GENERATION_OF_PRECURSOR_METABOLITES_AND_ENERGY	50	0.14397	ATPASE_ACTIVITY_COUPLED	41	0.303393
HOMEOSTATIC_PROCESS	186	0.0179068	EXONUCLEASE_ACTIVITY	19	0.0451731	G_PROTEIN_COUPLED_RECEPTOR_PROTEIN_SIGNALING_PATHWAY	104	0.144564	GTPASE_REGULATOR_ACTIVITY	59	0.304055
LYMPHOCYTE_DIFFERENTIATION	24	0.0177752	ATP_DEPENDENT_HELICASE_ACTIVITY	26	0.0457492	MITOCHONDRIAL_LUMEN	27	0.149035	PROTEIN_IMPORT_INTO_NUCLEUS	20	0.312589
RESPONSE_TO_CHEMICAL_STIMULUS	293	0.0191203	GAMETE_GENERATION	79	0.0475383	CELL_SURFACE	31	0.152908	ENDONUCLEASE_ACTIVITY	17	0.313543
FATTY_ACID_OXIDATION	18	0.0201733	NUCLEAR_MEMBRANE_PART	41	0.0474345	LIPID_RAFT	15	0.152834	STRUCTURAL_CONSTITUENT_OF_CYTOSKELETON	20	0.312451
POSITIVE_REGULATION_OF_CELLULAR_PROTEIN_METABOLIC_PROCESS	65	0.0203574	REGULATION_OF_MITOTIC_CELL_CYCLE	23	0.0567708	POSITIVE_REGULATION_OF_PROTEIN_METABOLIC_PROCESS	34	0.160119	TRANSCRIPTION_COACTIVATOR_ACTIVITY	63	0.317888
B_CELL_ACTIVATION	19	0.0214087	PROTEIN_C_TERMINUS_BINDING	70	0.0593043	MITOCHONDRIAL_MATRIX	27	0.163827	TRANSCRIPTION	344	0.316852
OXIDOREDUCTASE_ACTIVITY_ACTING_ON_THE_ALDEHYDE_OR_OXO_GROUP_OF_DONORSNAD_OR_NADP_AS_ACCEPTOR	16	0.0236867	RECEPTOR_SIGNALING_PROTEIN_SERINE_THREONINE_KINASE_ACTIVITY	34	0.0630583	PEROXISOME	28	0.167325	NUCLEOTIDE_BINDING	111	0.328114
INNATE_IMMUNE_RESPONSE	19	0.0252663	NUCLEAR_BODY	31	0.0625646	REGULATION_OF_TRANSCRIPTION_FACTOR_ACTIVITY	16	0.169984	PROTEIN_SERINE_THREONINE_KINASE_ACTIVITY	104	0.330518
HEMOPOIESIS	69	0.0267459	PROTEASOME_COMPLEX	23	0.0641734	TRANSLATION	83	0.175012	PROTEIN_UBIQUITINATION	19	0.32985
ENERGY_DERIVATION_BY_OXIDATION_OF_ORGANIC_COMPOUNDS	35	0.0272259	RNA_SPLICING_FACTOR_ACTIVITYTRANSESTERIFICATION_MECHANISM	15	0.0642618	LEUKOCYTE_DIFFERENTIATION	15	0.175165	EMBRYONIC_DEVELOPMENT	22	0.330906
CARBON_OXYGEN_LYASE_ACTIVITY	29	0.0273232	NEGATIVE_REGULATION_OF_CELL_ADHESION	15	0.0654364	COENZYME_METABOLIC_PROCESS	20	0.178706	PROTEIN_MODIFICATION_BY_SMALL_PROTEIN_CONJUGATION	19	0.336189
HEMOPOIETIC_OR_LYMPHOID_ORGAN_DEVELOPMENT	71	0.0288329	PROTEIN_SERINE_THREONINE_KINASE_ACTIVITY	198	0.0652089	MICROBODY	28	0.177736	REGULATION_OF_DNA_METABOLIC_PROCESS	21	0.34238
REGULATION_OF_DNA_BINDING	45	0.0292533	RNA_POLYMERASE_II_TRANSCRIPTION_FACTOR_ACTIVITY	165	0.0657865	HYDROLASE_ACTIVITY_ACTING_ON_GLYCOSYL_BONDS	21	0.176486	REGULATION_OF_GENE_EXPRESSION	308	0.340384
PHAGOCYTOSIS	16	0.0294714	THYROID_HORMONE_RECEPTOR_BINDING	17	0.0656535	TRANSFERASE_ACTIVITY_TRANSFERRING_GLYCOSYL_GROUPS	50	0.184242	UNFOLDED_PROTEIN_BINDING	21	0.3482
LIPID_BINDING	84	0.0297883	RNA_HELICASE_ACTIVITY	23	0.0858264	CELLULAR_BIOSYNTHETIC_PROCESS	152	0.185931	SMALL_CONJUGATING_PROTEIN_LIGASE_ACTIVITY	23	0.347861
POSITIVE_REGULATION_OF_PROTEIN_METABOLIC_PROCESS	67	0.0305505	NEURON_PROJECTION	18	0.0881501	CELLULAR_HOMEOSTASIS	58	0.189319	RNA_POLYMERASE_II_TRANSCRIPTION_FACTOR_ACTIVITY	93	0.345273
HYDROLASE_ACTIVITY_ACTING_ON_CARBON_NITROGEN_NOT_PEPTIDEBONDS	45	0.0334497	NUCLEOTIDYLTRANSFERASE_ACTIVITY	46	0.0946245	TRANSMEMBRANE_RECEPTOR_PROTEIN_KINASE_ACTIVITY	16	0.196858	REPRODUCTION	88	0.353661
LIPID_TRANSPORTER_ACTIVITY	27	0.0341554	RIBONUCLEASE_ACTIVITY	23	0.104992	ISOMERASE_ACTIVITY	18	0.19709	REGULATION_OF_TRANSFERASE_ACTIVITY	68	0.364846
CARBOHYDRATE_BINDING	65	0.0350664	GENERAL_RNA_POLYMERASE_II_TRANSCRIPTION_FACTOR_ACTIVITY	32	0.108466	HOMEOSTATIC_PROCESS	83	0.200315	SMALL_PROTEIN_CONJUGATING_ENZYME_ACTIVITY	21	0.365422
GROWTH_FACTOR_BINDING	31	0.036005	NUCLEOBASENUCLEOSIDENUCLEOTIDE_AND_NUCLEIC_ACID_TRANSPORT	29	0.109425	ION_BINDING	131	0.200348	PURINE_NUCLEOTIDE_BINDING	106	0.365961
LEUKOCYTE_DIFFERENTIATION	35	0.0373821	CELL_SUBSTRATE_ADHESION	38	0.11439	POSITIVE_REGULATION_OF_SIGNAL_TRANSDUCTION	59	0.206944	GUANYL_NUCLEOTIDE_BINDING	23	0.366355
ELECTRON_CARRIER_ACTIVITY	77	0.0413861	CONDENSED_NUCLEAR_CHROMOSOME	17	0.113957	PROTEIN_TYROSINE_KINASE_ACTIVITY	21	0.214997	PHOSPHOINOSITIDE_METABOLIC_PROCESS	19	0.36438
PEROXISOME	46	0.041359	PROTEIN_RNA_COMPLEX_ASSEMBLY	56	0.123192	CENTRAL_NERVOUS_SYSTEM_DEVELOPMENT	44	0.216057	LIGASE_ACTIVITY_FORMING_CARBON_NITROGEN_BONDS	29	0.365171
DIGESTION	30	0.0418103	SEXUAL_REPRODUCTION	94	0.122505	PROTEIN_PROCESSING	15	0.220668	ENDOMEMBRANE_SYSTEM	120	0.371214
CATION_BINDING	195	0.0416464	DAMAGED_DNA_BINDING	20	0.124791	HEART_DEVELOPMENT	19	0.220845	SUBSTRATE_SPECIFIC_CHANNEL_ACTIVITY	46	0.371297
IMMUNE_SYSTEM_DEVELOPMENT	75	0.0416437	EXTRACELLULAR_STRUCTURE_ORGANIZATION_AND_BIOGENESIS	30	0.124255	REGULATION_OF_PROTEIN_METABOLIC_PROCESS	75	0.244204	CELL_PROJECTION	47	0.372746
MICROBODY	46	0.0446772	NUCLEAR_MEMBRANE	49	0.125315	BIOSYNTHETIC_PROCESS	220	0.247476	UBIQUITIN_CYCLE	24	0.371627
LIPID_CATABOLIC_PROCESS	37	0.0455155	CELL_MATRIX_ADHESION	37	0.128308	OXIDOREDUCTASE_ACTIVITY_ACTING_ON_CH_OH_GROUP_OF_DONORS	34	0.25435	REGULATION_OF_PROTEIN_KINASE_ACTIVITY	65	0.371206
REGULATION_OF_T_CELL_ACTIVATION	26	0.0477449	MAGNESIUM_ION_BINDING	59	0.127595	ENZYME_INHIBITOR_ACTIVITY	50	0.255765	UBIQUITIN_PROTEIN_LIGASE_ACTIVITY	21	0.370596
HORMONE_METABOLIC_PROCESS	31	0.0486792	DNA_DAMAGE_RESPONSESIGNAL_TRANSDUCTION	34	0.132351	CELLULAR_CATABOLIC_PROCESS	109	0.26661	CELLULAR_PROTEIN_COMPLEX_ASSEMBLY	21	0.368892
POSITIVE_REGULATION_OF_HYDROLASE_ACTIVITY	50	0.0541518	TRANSCRIPTION_INITIATION	35	0.141822	REGULATION_OF_BINDING	23	0.275395	REGULATION_OF_KINASE_ACTIVITY	65	0.375397
LIPID_METABOLIC_PROCESS	303	0.0571237	CELLULAR_PROTEIN_CATABOLIC_PROCESS	57	0.14116	MEMBRANE_FRACTION	159	0.278608	INTRACELLULAR_PROTEIN_TRANSPORT	75	0.375418
NEGATIVE_REGULATION_OF_MULTICELLULAR_ORGANISMAL_PROCESS	27	0.0604206	PROTEIN_CATABOLIC_PROCESS	65	0.153422	CATABOLIC_PROCESS	117	0.283872	PROTEIN_COMPLEX_ASSEMBLY	88	0.376857
EXTERNAL_SIDE_OF_PLASMA_MEMBRANE	15	0.0601933	TRANSCRIPTION_COACTIVATOR_ACTIVITY	119	0.153378	CELL_FRACTION	217	0.293126	ION_CHANNEL_ACTIVITY	42	0.374551
CELLULAR_LIPID_METABOLIC_PROCESS	237	0.0606085	MICROTUBULE_BASED_MOVEMENT	15	0.158586	SUBSTRATE_SPECIFIC_TRANSPORTER_ACTIVITY	154	0.29227	NEGATIVE_REGULATION_OF_CELLULAR_METABOLIC_PROCESS	114	0.373562
CARBON_CARBON_LYASE_ACTIVITY	17	0.0622186	TRANSCRIPTION_FACTOR_BINDING	291	0.177092	SENSORY_PERCEPTION	64	0.290702	TRANSCRIPTION_COFACTOR_ACTIVITY	107	0.373305
ACTIVATION_OF_IMMUNE_RESPONSE	17	0.0648986	APOPTOTIC_NUCLEAR_CHANGES	18	0.179523	COFACTOR_METABOLIC_PROCESS	30	0.294258	NUCLEOSIDE_TRIPHOSPHATASE_ACTIVITY	95	0.376462
POSITIVE_REGULATION_OF_TRANSCRIPTION_FACTOR_ACTIVITY	23	0.0690886	NUCLEAR_ORGANIZATION_AND_BIOGENESIS	25	0.179302	PROTEIN_HOMODIMERIZATION_ACTIVITY	60	0.300599	NEGATIVE_REGULATION_OF_TRANSCRIPTION	89	0.375354
NEGATIVE_REGULATION_OF_DNA_BINDING	16	0.0708784	TRNA_METABOLIC_PROCESS	19	0.181985	OXIDOREDUCTASE_ACTIVITY_GO_0016705	16	0.298632	PROTEIN_HETERODIMERIZATION_ACTIVITY	35	0.374862
POTASSIUM_CHANNEL_ACTIVITY	42	0.0723212	NUCLEAR_EXPORT	31	0.18911	MITOCHONDRIAL_INNER_MEMBRANE	32	0.302675	GATED_CHANNEL_ACTIVITY	37	0.37693
ALCOHOL_METABOLIC_PROCESS	81	0.0727022	NUCLEAR_PORE	31	0.188841	PHOSPHOPROTEIN_PHOSPHATASE_ACTIVITY	38	0.305526	ESTABLISHMENT_OF_CELLULAR_LOCALIZATION	182	0.388867
AROMATIC_COMPOUND_METABOLIC_PROCESS	26	0.0732919	ATPASE_ACTIVITY	106	0.19242	CELLULAR_DEFENSE_RESPONSE	17	0.30804	SEXUAL_REPRODUCTION	42	0.396748
MESODERM_DEVELOPMENT	21	0.0746947	VOLTAGE_GATED_CALCIUM_CHANNEL_ACTIVITY	15	0.194706	ELECTRON_CARRIER_ACTIVITY	45	0.316876	NUCLEOBASENUCLEOSIDENUCLEOTIDE_AND_NUCLEIC_ACID_TRANSPORT	21	0.413693
PEPTIDASE_ACTIVITY	159	0.0750766	REGULATION_OF_RNA_METABOLIC_PROCESS	440	0.201536	NEGATIVE_REGULATION_OF_GROWTH	15	0.322183	CELLULAR_LOCALIZATION	189	0.414637
CAMP_MEDIATED_SIGNALING	55	0.076085	TRANSCRIPTION_FROM_RNA_POLYMERASE_II_PROMOTER	424	0.2084	MACROMOLECULE_BIOSYNTHETIC_PROCESS	147	0.324612	NEGATIVE_REGULATION_OF_METABOLIC_PROCESS	116	0.427173
AXON_GUIDANCE	20	0.0825839	METHYLTRANSFERASE_ACTIVITY	35	0.209539	MEMBRANE_ORGANIZATION_AND_BIOGENESIS	58	0.326556	GTPASE_ACTIVATOR_ACTIVITY	30	0.433676
RAS_GUANYL_NUCLEOTIDE_EXCHANGE_FACTOR_ACTIVITY	19	0.0821369	UNFOLDED_PROTEIN_BINDING	41	0.210199	OXIDOREDUCTASE_ACTIVITY_GO_0016616	32	0.329925	CATION_CHANNEL_ACTIVITY	35	0.436119
HYDROLASE_ACTIVITY_ACTING_ON_CARBON_NITROGEN_NOT_PEPTIDEBONDSIN_CYCLIC_AMIDINES	15	0.0841474	CELL_CORTEX_PART	24	0.209026	NEGATIVE_REGULATION_OF_DEVELOPMENTAL_PROCESS	95	0.335343	CELLULAR_COMPONENT_ASSEMBLY	143	0.434144
OXIDOREDUCTASE_ACTIVITY_ACTING_ON_CH_OH_GROUP_OF_DONORS	61	0.0844722	TRANSLATION_INITIATION_FACTOR_ACTIVITY	24	0.216097	TRANSMEMBRANE_RECEPTOR_PROTEIN_TYROSINE_KINASE_SIGNALING_PATHWAY	44	0.337009	TRANSCRIPTION_FACTOR_COMPLEX	46	0.437554
DETECTION_OF_STIMULUS	37	0.0847785	REGULATION_OF_TRANSCRIPTIONDNA_DEPENDENT	432	0.221315	GROWTH	31	0.336369	TRANSCRIPTION_INITIATION_FROM_RNA_POLYMERASE_II_PROMOTER	19	0.445401
REGULATION_OF_PROTEIN_AMINO_ACID_PHOSPHORYLATION	26	0.0856376	BIOPOLYMER_CATABOLIC_PROCESS	111	0.220227	SKELETAL_DEVELOPMENT	33	0.334347	PROTEIN_TRANSPORT	81	0.447065
CELL_MATURATION	15	0.0851452	CELLULAR_PROTEIN_COMPLEX_ASSEMBLY	33	0.22091	NEGATIVE_REGULATION_OF_PROGRAMMED_CELL_DEATH	76	0.345297	MACROMOLECULAR_COMPLEX_ASSEMBLY	137	0.445854
DETECTION_OF_CHEMICAL_STIMULUS	15	0.0858081	G1_PHASE	15	0.222576	CARBOXYLIC_ACID_TRANSMEMBRANE_TRANSPORTER_ACTIVITY	15	0.345157	PATTERN_BINDING	17	0.452081
MAINTENANCE_OF_LOCALIZATION	20	0.0884496	RNA_BINDING	244	0.224016	ZINC_ION_BINDING	38	0.350193	BIOPOLYMER_CATABOLIC_PROCESS	65	0.459547
VOLTAGE_GATED_POTASSIUM_CHANNEL_ACTIVITY	30	0.088825	TRANSFERASE_ACTIVITY_TRANSFERRING_PHOSPHORUS_CONTAINING_GROUPS	410	0.230188	NEGATIVE_REGULATION_OF_APOPTOSIS	76	0.350265	INTRACELLULAR_TRANSPORT	148	0.459921
HOMEOSTASIS_OF_NUMBER_OF_CELLS	20	0.090093	SYNAPTOGENESIS	18	0.232513	AMINE_TRANSPORT	16	0.349079	POSITIVE_REGULATION_OF_TRANSCRIPTIONDNA_DEPENDENT	59	0.457164
POSITIVE_REGULATION_OF_LYMPHOCYTE_ACTIVATION	22	0.0910465	ENDONUCLEASE_ACTIVITY	24	0.233655	ANTI_APOPTOSIS	61	0.357268	PROTEIN_IMPORT	29	0.460558
SERINE_TYPE_ENDOPEPTIDASE_INHIBITOR_ACTIVITY	19	0.0917917	SIGNAL_SEQUENCE_BINDING	15	0.239038	CELL_CELL_SIGNALING	145	0.368414	DNA_BINDING	272	0.459281
G_PROTEIN_SIGNALING_COUPLED_TO_CAMP_NUCLEOTIDE_SECOND_MESSENGER	54	0.0915335	S_ADENOSYLMETHIONINE_DEPENDENT_METHYLTRANSFERASE_ACTIVITY	22	0.23885	REGULATION_OF_PROGRAMMED_CELL_DEATH	168	0.370959	RIBOSOME	21	0.457505
TRANSMEMBRANE_RECEPTOR_PROTEIN_PHOSPHATASE_ACTIVITY	18	0.0920012	REGULATION_OF_TRANSCRIPTION_FROM_RNA_POLYMERASE_II_PROMOTER	271	0.238747	PHOSPHORIC_ESTER_HYDROLASE_ACTIVITY	67	0.369938	ADENYL_NUCLEOTIDE_BINDING	86	0.456229
T_CELL_PROLIFERATION	17	0.0968884	OUTER_MEMBRANE	24	0.237937	REGULATION_OF_APOPTOSIS	168	0.37982	CELLULAR_MACROMOLECULE_CATABOLIC_PROCESS	53	0.458361
LIPID_HOMEOSTASIS	16	0.0971842	PHOSPHOINOSITIDE_BIOSYNTHETIC_PROCESS	24	0.241656	PROTEIN_DIMERIZATION_ACTIVITY	86	0.382032	REGULATION_OF_CATALYTIC_ACTIVITY	118	0.472044
CELLULAR_RESPIRATION	19	0.0968582	RNA_EXPORT_FROM_NUCLEUS	18	0.245232	PHOSPHORYLATION	134	0.391112	NEGATIVE_REGULATION_OF_TRANSCRIPTION_FROM_RNA_POLYMERASE_II_PROMOTER	38	0.4722
CALMODULIN_BINDING	24	0.0982831	CELL_PROJECTION	97	0.256468	REGULATION_OF_ORGANELLE_ORGANIZATION_AND_BIOGENESIS	22	0.390177	GUANYL_NUCLEOTIDE_EXCHANGE_FACTOR_ACTIVITY	20	0.501489
REGULATION_OF_TRANSLATION	86	0.100768	TRANSFERASE_ACTIVITY_TRANSFERRING_ONE_CARBON_GROUPS	36	0.25893	CYCLIC_NUCLEOTIDE_MEDIATED_SIGNALING	32	0.392389	CYTOSKELETAL_PROTEIN_BINDING	73	0.498726
RECEPTOR_COMPLEX	50	0.102359	PROTEIN_MODIFICATION_BY_SMALL_PROTEIN_CONJUGATION	42	0.266755	MICROSOME	18	0.393421	PROTEIN_RNA_COMPLEX_ASSEMBLY	25	0.501585
OXYGEN_BINDING	20	0.101804	SEQUENCE_SPECIFIC_DNA_BINDING	47	0.265787	PROTEIN_AMINO_ACID_PHOSPHORYLATION	119	0.391127	MACROMOLECULE_LOCALIZATION	119	0.512679
RECEPTOR_MEDIATED_ENDOCYTOSIS	32	0.101677	POSITIVE_REGULATION_OF_JNK_ACTIVITY	18	0.266452	ORGAN_DEVELOPMENT	228	0.38906	GENERAL_RNA_POLYMERASE_II_TRANSCRIPTION_FACTOR_ACTIVITY	22	0.520313
ACTIN_POLYMERIZATION_AND_OR_DEPOLYMERIZATION	22	0.103895	SYNAPSE_ORGANIZATION_AND_BIOGENESIS	22	0.278512	PHOSPHOLIPID_METABOLIC_PROCESS	38	0.395802	GLYCEROPHOSPHOLIPID_BIOSYNTHETIC_PROCESS	18	0.525346
POSITIVE_REGULATION_OF_PHOSPHATE_METABOLIC_PROCESS	24	0.10806	PROTEIN_DNA_COMPLEX_ASSEMBLY	48	0.283924	ENZYME_LINKED_RECEPTOR_PROTEIN_SIGNALING_PATHWAY	65	0.397499	NUCLEAR_EXPORT	18	0.540179
PROTEIN_AMINO_ACID_N_LINKED_GLYCOSYLATION	29	0.107776	CHROMATIN_ASSEMBLY_OR_DISASSEMBLY	25	0.285269	G_PROTEIN_SIGNALING_COUPLED_TO_CYCLIC_NUCLEOTIDE_SECOND_MESSENGER	32	0.398763	CELL_PROLIFERATION_GO_0008283	226	0.540396
RECEPTOR_BINDING	303	0.109265	NUCLEOSIDE_TRIPHOSPHATASE_ACTIVITY	205	0.288888	VESICULAR_FRACTION	18	0.396598	GLYCEROPHOSPHOLIPID_METABOLIC_PROCESS	28	0.539281
ICOSANOID_METABOLIC_PROCESS	15	0.109382	MITOCHONDRIAL_OUTER_MEMBRANE	18	0.308938	TRANSMEMBRANE_TRANSPORTER_ACTIVITY	150	0.403368	VOLTAGE_GATED_POTASSIUM_CHANNEL_COMPLEX	16	0.537815
GENERATION_OF_PRECURSOR_METABOLITES_AND_ENERGY	115	0.109142	REGULATION_OF_JNK_ACTIVITY	20	0.307479	SYSTEM_DEVELOPMENT	338	0.405695	PROTEIN_FOLDING	31	0.541426
REGULATION_OF_CELLULAR_PROTEIN_METABOLIC_PROCESS	150	0.108905	PROTEIN_UBIQUITINATION	39	0.312588	MULTICELLULAR_ORGANISMAL_DEVELOPMENT	407	0.403552	POSITIVE_REGULATION_OF_RNA_METABOLIC_PROCESS	61	0.540808
CELL_SURFACE	74	0.109119	REGULATION_OF_KINASE_ACTIVITY	149	0.31101	REGULATION_OF_CELL_MIGRATION	16	0.414565	PURINE_RIBONUCLEOTIDE_BINDING	101	0.539446
CELLULAR_LIPID_CATABOLIC_PROCESS	34	0.110021	LIGASE_ACTIVITY_FORMING_CARBON_NITROGEN_BONDS	68	0.313861	APOPTOSIS_GO	214	0.415858	ENVELOPE	83	0.537075
REGULATION_OF_BIOLOGICAL_QUALITY	378	0.110498	ACTIVATION_OF_JNK_ACTIVITY	16	0.313573	INTRACELLULAR_SIGNALING_CASCADE	295	0.422657	NEGATIVE_REGULATION_OF_SIGNAL_TRANSDUCTION	17	0.539161
POSITIVE_REGULATION_OF_RESPONSE_TO_STIMULUS	37	0.110018	REGULATION_OF_ANATOMICAL_STRUCTURE_MORPHOGENESIS	24	0.313083	PROGRAMMED_CELL_DEATH	214	0.425213	CELL_CELL_ADHESION	36	0.53938
POSITIVE_REGULATION_OF_PHOSPHORYLATION	22	0.118041	ACTIN_CYTOSKELETON	122	0.31481	MITOCHONDRIAL_PART	76	0.428925	PYROPHOSPHATASE_ACTIVITY	102	0.537456
CARBOHYDRATE_METABOLIC_PROCESS	160	0.118404	REGULATION_OF_TRANSFERASE_ACTIVITY	153	0.313834	REGULATION_OF_DEVELOPMENTAL_PROCESS	212	0.446453	NEGATIVE_REGULATION_OF_RNA_METABOLIC_PROCESS	62	0.535156
MITOCHONDRIAL_LUMEN	46	0.11927	ORGANELLE_OUTER_MEMBRANE	23	0.313848	PEPTIDYL_AMINO_ACID_MODIFICATION	15	0.453917	ORGANELLE_ENVELOPE	83	0.536305
SOLUBLE_FRACTION	137	0.119363	PYROPHOSPHATASE_ACTIVITY	219	0.312302	ACTIVE_TRANSMEMBRANE_TRANSPORTER_ACTIVITY	51	0.471315	NEGATIVE_REGULATION_OF_TRANSCRIPTION_DNA_DEPENDENT	62	0.535483
PHOSPHORIC_DIESTER_HYDROLASE_ACTIVITY	38	0.122423	REGULATION_OF_GENE_EXPRESSION_EPIGENETIC	28	0.315555	ORGAN_MORPHOGENESIS	64	0.473077	RNA_BINDING	130	0.536319
SKELETAL_DEVELOPMENT	86	0.12206	SINGLE_STRANDED_DNA_BINDING	34	0.321108	MEMBRANE_LIPID_METABOLIC_PROCESS	49	0.485554	LEADING_EDGE	22	0.53513
REGULATION_OF_RESPONSE_TO_STIMULUS	49	0.128716	RNA_DEPENDENT_ATPASE_ACTIVITY	17	0.321062	CARBOHYDRATE_BINDING	32	0.484241	HYDROLASE_ACTIVITY_ACTING_ON_ACID_ANHYDRIDES	103	0.54092
POSITIVE_REGULATION_OF_DNA_BINDING	25	0.128166	CELL_CYCLE_ARREST_GO_0007050	54	0.324839	REGULATION_OF_CELL_PROLIFERATION	132	0.483713	ANATOMICAL_STRUCTURE_MORPHOGENESIS	171	0.544832
MITOCHONDRIAL_MATRIX	46	0.131569	PHOSPHOTRANSFERASE_ACTIVITY_PHOSPHATE_GROUP_AS_ACCEPTOR	18	0.324402	CELLULAR_MORPHOGENESIS_DURING_DIFFERENTIATION	26	0.481772	MONOVALENT_INORGANIC_CATION_TRANSPORT	34	0.54846
PROTEIN_AMINO_ACID_DEPHOSPHORYLATION	61	0.132308	NUCLEASE_ACTIVITY	53	0.324836	SUBSTRATE_SPECIFIC_TRANSMEMBRANE_TRANSPORTER_ACTIVITY	136	0.479834	PHOSPHOLIPID_BIOSYNTHETIC_PROCESS	22	0.55029
CELL_CELL_SIGNALING	323	0.134456	MACROMOLECULE_CATABOLIC_PROCESS	128	0.324425	TRANSITION_METAL_ION_BINDING	45	0.478102	NEGATIVE_REGULATION_OF_TRANSFERASE_ACTIVITY	17	0.550906
PEROXISOME_ORGANIZATION_AND_BIOGENESIS	16	0.135694	DENDRITE	16	0.325334	CELL_DEVELOPMENT	270	0.480285	CATION_TRANSPORT	60	0.582851
PROTEIN_TYROSINE_KINASE_ACTIVITY	62	0.13502	UBIQUITIN_CYCLE	46	0.324893	PROTEIN_MODIFICATION_PROCESS	261	0.483236	ELECTRON_TRANSPORT_GO_0006118	20	0.599614
MITOCHONDRIAL_INNER_MEMBRANE	63	0.143233	TRANSCRIPTION_COFACTOR_ACTIVITY	218	0.323715	PROTEIN_AMINO_ACID_DEPHOSPHORYLATION	26	0.487983	GOLGI_VESICLE_TRANSPORT	32	0.601707
ACTIVATION_OF_NF_KAPPAB_TRANSCRIPTION_FACTOR	18	0.148089	ATPASE_ACTIVITY_COUPLED	87	0.329907	SYSTEM_PROCESS	212	0.487587	ACTIN_CYTOSKELETON	55	0.60627
ORGAN_DEVELOPMENT	471	0.149703	REGULATION_OF_PROTEIN_KINASE_ACTIVITY	147	0.329099	NUCLEOBASENUCLEOSIDE_AND_NUCLEOTIDE_METABOLIC_PROCESS	23	0.497043	ORGANELLE_MEMBRANE	160	0.609939
CYTOKINE_AND_CHEMOKINE_MEDIATED_SIGNALING_PATHWAY	21	0.150412	KINASE_ACTIVITY	356	0.334707	REGULATION_OF_CELL_GROWTH	19	0.498483	CELL_SUBSTRATE_ADHESION	22	0.626882
POSITIVE_REGULATION_OF_T_CELL_ACTIVATION	19	0.150751	ENDOMEMBRANE_SYSTEM	216	0.334068	BIOPOLYMER_MODIFICATION	271	0.496694	NEGATIVE_REGULATION_OF_CATALYTIC_ACTIVITY	33	0.627775
REGULATION_OF_BINDING	54	0.150115	HYDROLASE_ACTIVITY_ACTING_ON_ACID_ANHYDRIDES	221	0.334847	TRANSFORMING_GROWTH_FACTOR_BETA_RECEPTOR_SIGNALING_PATHWAY	16	0.510018	ION_TRANSPORT	78	0.633355
CALCIUM_ION_TRANSPORT	21	0.150317	ATP_DEPENDENT_RNA_HELICASE_ACTIVITY	16	0.338144	GLYCOPROTEIN_BIOSYNTHETIC_PROCESS	37	0.508473	PROTEIN_DNA_COMPLEX_ASSEMBLY	27	0.645243
OXIDOREDUCTASE_ACTIVITY_GO_0016616	55	0.156281	MRNA_BINDING	22	0.336699	MONOVALENT_INORGANIC_CATION_TRANSMEMBRANE_TRANSPORTER_ACTIVITY	18	0.50862	MUSCLE_DEVELOPMENT	35	0.642143
AEROBIC_RESPIRATION	15	0.158122	NEGATIVE_REGULATION_OF_CELL_CYCLE	76	0.335077	AXONOGENESIS	24	0.531316	PROTEIN_KINASE_ACTIVITY	130	0.642787
GLUCOSE_METABOLIC_PROCESS	26	0.158439	DOUBLE_STRANDED_DNA_BINDING	32	0.333877	PHOSPHORIC_MONOESTER_HYDROLASE_ACTIVITY	55	0.532128	POSITIVE_REGULATION_OF_TRANSCRIPTION	66	0.640802
REGULATION_OF_HEART_CONTRACTION	22	0.158334	GTP_BINDING	43	0.332291	TRANSFERASE_ACTIVITY_TRANSFERRING_HEXOSYL_GROUPS	39	0.540843	REPRODUCTIVE_PROCESS	57	0.642356
PEPTIDE_BINDING	61	0.159632	SODIUM_CHANNEL_ACTIVITY	15	0.338195	ANATOMICAL_STRUCTURE_DEVELOPMENT	409	0.552966	MACROMOLECULE_CATABOLIC_PROCESS	74	0.655171
CELLULAR_CARBOHYDRATE_METABOLIC_PROCESS	113	0.162109	CELLULAR_MACROMOLECULE_CATABOLIC_PROCESS	100	0.34797	REGULATION_OF_BIOLOGICAL_QUALITY	175	0.551359	CELL_MATRIX_ADHESION	22	0.652793
NEGATIVE_REGULATION_OF_BIOSYNTHETIC_PROCESS	28	0.161443	REPRODUCTION	182	0.352086	REGULATION_OF_GROWTH	24	0.552307	SECRETORY_PATHWAY	45	0.650048
STEROID_BIOSYNTHETIC_PROCESS	21	0.160846	POSITIVE_REGULATION_OF_TRANSCRIPTIONDNA_DEPENDENT	114	0.35288	NEGATIVE_REGULATION_OF_CELLULAR_PROTEIN_METABOLIC_PROCESS	17	0.556257	ION_TRANSMEMBRANE_TRANSPORTER_ACTIVITY	104	0.662925
MICROSOME	40	0.163605	PROTEIN_KINASE_BINDING	60	0.35504	PROTEIN_KINASE_CASCADE	145	0.567333	REGULATION_OF_MOLECULAR_FUNCTION	138	0.669357
ISOMERASE_ACTIVITY	35	0.163599	TRANSCRIPTION_FROM_RNA_POLYMERASE_III_PROMOTER	19	0.357071	BRAIN_DEVELOPMENT	25	0.564919	PHOSPHOTRANSFERASE_ACTIVITY_ALCOHOL_GROUP_AS_ACCEPTOR	151	0.675258
CELLULAR_BIOSYNTHETIC_PROCESS	305	0.163462	PROTEIN_AMINO_ACID_LIPIDATION	23	0.355814	ORGANIC_ACID_TRANSMEMBRANE_TRANSPORTER_ACTIVITY	16	0.56776	ECTODERM_DEVELOPMENT	29	0.682362
LEUKOCYTE_MIGRATION	16	0.16498	CYTOSKELETAL_PROTEIN_BINDING	153	0.373977	ESTABLISHMENT_OF_PROTEIN_LOCALIZATION	97	0.568857	ENZYME_ACTIVATOR_ACTIVITY	59	0.681852
BIOSYNTHETIC_PROCESS	446	0.166721	MITOCHONDRION_ORGANIZATION_AND_BIOGENESIS	46	0.379107	IDENTICAL_PROTEIN_BINDING	146	0.566726	ATP_BINDING	77	0.681663
PROTEIN_TYROSINE_PHOSPHATASE_ACTIVITY	52	0.16738	PHOSPHOTRANSFERASE_ACTIVITY_ALCOHOL_GROUP_AS_ACCEPTOR	323	0.378114	ACTIN_BINDING	37	0.579286	RESPONSE_TO_RADIATION	30	0.690524
REGULATION_OF_HYDROLASE_ACTIVITY	73	0.18123	MACROMOLECULAR_COMPLEX_ASSEMBLY	266	0.383564	DIGESTION	17	0.581988	RUFFLE	15	0.69184
ION_BINDING	251	0.180875	CELL_PROLIFERATION_GO_0008283	463	0.388659	HYDROLASE_ACTIVITY_ACTING_ON_ESTER_BONDS	124	0.579539	TRANSFERASE_ACTIVITY_TRANSFERRING_PHOSPHORUS_CONTAINING_GROUPS	196	0.696217
REGULATION_OF_IMMUNE_EFFECTOR_PROCESS	15	0.180616	PROTEIN_KINASE_ACTIVITY	275	0.387144	IMMUNE_SYSTEM_DEVELOPMENT	39	0.580064	TRANSCRIPTION_ACTIVATOR_ACTIVITY	80	0.710165
POSITIVE_REGULATION_OF_TRANSPORT	20	0.18125	NUCLEOTIDE_BINDING	214	0.385973	POSITIVE_REGULATION_OF_HYDROLASE_ACTIVITY	22	0.579963	KINASE_ACTIVITY	170	0.714145
CELL_FRACTION	451	0.183691	REGULATION_OF_G_PROTEIN_COUPLED_RECEPTOR_PROTEIN_SIGNALING_PATHWAY	20	0.387867	VIRAL_INFECTIOUS_CYCLE	16	0.579094	CELL_MIGRATION	44	0.715966
REGULATION_OF_PROTEIN_METABOLIC_PROCESS	160	0.183915	GUANYL_NUCLEOTIDE_BINDING	44	0.388672	GLYCOPROTEIN_METABOLIC_PROCESS	43	0.578054	RECEPTOR_SIGNALING_PROTEIN_ACTIVITY	34	0.717014
ANTI_APOPTOSIS	113	0.184804	INDUCTION_OF_APOPTOSIS_BY_EXTRACELLULAR_SIGNALS	24	0.387121	POSITIVE_REGULATION_OF_TRANSFERASE_ACTIVITY	37	0.580106	GOLGI_ASSOCIATED_VESICLE	16	0.718555
POSITIVE_REGULATION_OF_BINDING	27	0.18404	DNA_DIRECTED_RNA_POLYMERASEII_HOLOENZYME	66	0.388185	POST_TRANSLATIONAL_PROTEIN_MODIFICATION	196	0.587953	FEMALE_PREGNANCY	17	0.71739
DETECTION_OF_EXTERNAL_STIMULUS	17	0.188279	GALACTOSYLTRANSFERASE_ACTIVITY	15	0.386464	POSITIVE_REGULATION_OF_BIOLOGICAL_PROCESS	339	0.586873	POSITIVE_REGULATION_OF_DEVELOPMENTAL_PROCESS	111	0.71665
POSITIVE_REGULATION_OF_CELL_PROLIFERATION	134	0.192345	IDENTICAL_PROTEIN_BINDING	290	0.388382	HEMOPOIETIC_OR_LYMPHOID_ORGAN_DEVELOPMENT	36	0.586058	INTRINSIC_TO_ENDOPLASMIC_RETICULUM_MEMBRANE	16	0.720295
CHANNEL_REGULATOR_ACTIVITY	19	0.19549	SMALL_PROTEIN_CONJUGATING_ENZYME_ACTIVITY	52	0.388917	REGULATION_OF_CYTOSKELETON_ORGANIZATION_AND_BIOGENESIS	16	0.60024	MEMBRANE_LIPID_BIOSYNTHETIC_PROCESS	25	0.733487
NEGATIVE_REGULATION_OF_BINDING	17	0.203224	RESPONSE_TO_NUTRIENT	15	0.387377	MAPKKK_CASCADE_GO_0000165	50	0.604416	METHYLTRANSFERASE_ACTIVITY	19	0.731001
METAL_ION_TRANSPORT	97	0.214783	POSITIVE_REGULATION_OF_RNA_METABOLIC_PROCESS	116	0.390114	POSITIVE_REGULATION_OF_CELL_PROLIFERATION	73	0.609422	INTEGRAL_TO_ENDOPLASMIC_RETICULUM_MEMBRANE	16	0.741628
INTEGRIN_COMPLEX	19	0.2166	NUCLEOCYTOPLASMIC_TRANSPORT	84	0.394376	ANION_TRANSMEMBRANE_TRANSPORTER_ACTIVITY	22	0.621692	NUCLEAR_ENVELOPE_ENDOPLASMIC_RETICULUM_NETWORK	56	0.75434
COAGULATION	41	0.216465	ANATOMICAL_STRUCTURE_MORPHOGENESIS	327	0.393457	POSITIVE_REGULATION_OF_CELLULAR_PROCESS	327	0.631109	TRANSFERASE_ACTIVITY_TRANSFERRING_ONE_CARBON_GROUPS	19	0.760941
DEVELOPMENTAL_MATURATION	17	0.217249	PORE_COMPLEX	36	0.392737	HEMOPOIESIS	35	0.628559	DNA_DIRECTED_RNA_POLYMERASEII_HOLOENZYME	41	0.758055
NEGATIVE_REGULATION_OF_MAP_KINASE_ACTIVITY	17	0.216341	STRUCTURE_SPECIFIC_DNA_BINDING	54	0.398634	NEGATIVE_REGULATION_OF_BIOLOGICAL_PROCESS	300	0.626378	ESTABLISHMENT_OF_LOCALIZATION	412	0.75508
VESICULAR_FRACTION	42	0.220385	NUCLEAR_TRANSPORT	85	0.409766	UDP_GLYCOSYLTRANSFERASE_ACTIVITY	18	0.62778	PORE_COMPLEX	15	0.753759
PATTERN_BINDING	39	0.220769	CELLULAR_LOCALIZATION	352	0.433239	SECRETION	87	0.626456	ADENYL_RIBONUCLEOTIDE_BINDING	81	0.765259
TRANSMEMBRANE_RECEPTOR_PROTEIN_TYROSINE_KINASE_ACTIVITY	42	0.220118	GENERATION_OF_A_SIGNAL_INVOLVED_IN_CELL_CELL_SIGNALING	24	0.437674	KINASE_BINDING	26	0.626984	PROTEIN_LOCALIZATION	106	0.767083
CALCIUM_MEDIATED_SIGNALING	15	0.21957	CELLULAR_COMPONENT_ASSEMBLY	281	0.436405	PROTEIN_COMPLEX_BINDING	22	0.630861	LIPID_BIOSYNTHETIC_PROCESS	45	0.782435
PROTEINACEOUS_EXTRACELLULAR_MATRIX	88	0.21927	LAMELLIPODIUM	25	0.435503	REGULATION_OF_CELLULAR_COMPONENT_ORGANIZATION_AND_BIOGENESIS	57	0.634858	CELL_CORTEX	20	0.780743
OXIDOREDUCTASE_ACTIVITY_GO_0016705	32	0.230934	CELL_CORTEX	39	0.438774	NEUROLOGICAL_SYSTEM_PROCESS	131	0.634616	INDUCTION_OF_APOPTOSIS_BY_EXTRACELLULAR_SIGNALS	15	0.815635
EXTRACELLULAR_MATRIX	89	0.230081	ORGANELLE_ENVELOPE	162	0.442598	NEGATIVE_REGULATION_OF_CELL_PROLIFERATION	60	0.639217	INTRINSIC_TO_ORGANELLE_MEMBRANE	35	0.818313
MITOCHONDRIAL_PART	138	0.23298	ENVELOPE	162	0.445165	PHOSPHOLIPID_BINDING	27	0.641466	RESPONSE_TO_STRESS	214	0.820311
BLOOD_COAGULATION	41	0.233144	ESTABLISHMENT_OF_CELLULAR_LOCALIZATION	336	0.454877	VIRAL_REPRODUCTION	20	0.66069	REGULATION_OF_SIGNAL_TRANSDUCTION	101	0.819454
SH3_SH2_ADAPTOR_ACTIVITY	42	0.233396	PURINE_NUCLEOTIDE_BINDING	203	0.457748	RAS_PROTEIN_SIGNAL_TRANSDUCTION	30	0.670186	NUCLEASE_ACTIVITY	31	0.816117
PROGRAMMED_CELL_DEATH	408	0.233101	PROTEIN_KINASE_INHIBITOR_ACTIVITY	23	0.456462	POSITIVE_REGULATION_OF_METABOLIC_PROCESS	108	0.672272	CYTOSOL	105	0.815733
VACUOLE	66	0.233149	TRANSCRIPTION_ACTIVATOR_ACTIVITY	167	0.455537	WOUND_HEALING	25	0.682417	TRANSPORT	375	0.831654
PHOSPHORIC_ESTER_HYDROLASE_ACTIVITY	145	0.233915	GLYCOLIPID_METABOLIC_PROCESS	16	0.457179	POSITIVE_REGULATION_OF_CATALYTIC_ACTIVITY	72	0.698528	NUCLEOTIDYLTRANSFERASE_ACTIVITY	22	0.83481
ENZYME_INHIBITOR_ACTIVITY	105	0.233762	BASE_EXCISION_REPAIR	16	0.457482	RECEPTOR_MEDIATED_ENDOCYTOSIS	17	0.701649	TRANSCRIPTION_INITIATION	23	0.835647
APOPTOSIS_GO	407	0.238883	RESPONSE_TO_RADIATION	54	0.45581	METAL_ION_TRANSPORT	43	0.720044	ENDOPLASMIC_RETICULUM_MEMBRANE	51	0.835185
TRANSMEMBRANE_RECEPTOR_PROTEIN_KINASE_ACTIVITY	50	0.247614	POSITIVE_REGULATION_OF_CELLULAR_COMPONENT_ORGANIZATION_AND_BIOGENESIS	33	0.457832	POSITIVE_REGULATION_OF_CELLULAR_METABOLIC_PROCESS	105	0.721322	RESPONSE_TO_ABIOTIC_STIMULUS	40	0.840639
DI___TRI_VALENT_INORGANIC_CATION_TRANSMEMBRANE_TRANSPORTER_ACTIVITY	21	0.253233	REGULATION_OF_CELL_ADHESION	33	0.458037	HEMOSTASIS	22	0.721977	PROTEIN_DOMAIN_SPECIFIC_BINDING	34	0.842803
VIRAL_INFECTIOUS_CYCLE	29	0.254112	NEGATIVE_REGULATION_OF_CELL_PROLIFERATION	141	0.457807	G_PROTEIN_SIGNALING_COUPLED_TO_CAMP_NUCLEOTIDE_SECOND_MESSENGER	26	0.739866	TRANSCRIPTION_COREPRESSOR_ACTIVITY	38	0.841298
DEPHOSPHORYLATION	68	0.25388	SH3_DOMAIN_BINDING	15	0.456826	SOLUBLE_FRACTION	63	0.751624	GENERATION_OF_NEURONS	41	0.843564
NEGATIVE_REGULATION_OF_PROGRAMMED_CELL_DEATH	145	0.260098	HEPARIN_BINDING	21	0.459719	SMALL_GTPASE_MEDIATED_SIGNAL_TRANSDUCTION	43	0.753302	NEGATIVE_REGULATION_OF_CELLULAR_PROCESS	291	0.840297
NEGATIVE_REGULATION_OF_DEVELOPMENTAL_PROCESS	186	0.268405	PROTEIN_KINASE_REGULATOR_ACTIVITY	38	0.464074	CAMP_MEDIATED_SIGNALING	26	0.750422	HYDROGEN_ION_TRANSMEMBRANE_TRANSPORTER_ACTIVITY	15	0.843958
NEGATIVE_REGULATION_OF_APOPTOSIS	144	0.274789	INTRACELLULAR_TRANSPORT	270	0.473188	DNA_CATABOLIC_PROCESS	17	0.753538	REGULATION_OF_TRANSPORT	27	0.84975
WOUND_HEALING	50	0.274314	REGULATION_OF_PROTEIN_STABILITY	19	0.476714	NUCLEOTIDE_METABOLIC_PROCESS	19	0.782679	GOLGI_APPARATUS_PART	58	0.851555
NEGATIVE_REGULATION_OF_CELLULAR_BIOSYNTHETIC_PROCESS	27	0.278449	SPECIFIC_RNA_POLYMERASE_II_TRANSCRIPTION_FACTOR_ACTIVITY	33	0.475094	NUCLEOBASENUCLEOSIDENUCLEOTIDE_KINASE_ACTIVITY	18	0.788977	LYTIC_VACUOLE	28	0.85364
INORGANIC_CATION_TRANSMEMBRANE_TRANSPORTER_ACTIVITY	51	0.279283	CELL_CELL_ADHESION	79	0.480789	BLOOD_COAGULATION	20	0.786145	PROTEIN_TARGETING	53	0.852289
POTASSIUM_ION_TRANSPORT	48	0.281888	LIGASE_ACTIVITY	97	0.47895	SECRETION_BY_CELL	61	0.786011	LYSOSOME	28	0.858471
REGULATION_OF_CYTOKINE_PRODUCTION	23	0.28639	PHOSPHOINOSITIDE_METABOLIC_PROCESS	31	0.477661	PROTEIN_TYROSINE_PHOSPHATASE_ACTIVITY	25	0.787919	POSITIVE_REGULATION_OF_NUCLEOBASENUCLEOSIDENUCLEOTIDE_AND_NUCLEIC_ACID_METABOLIC_PROCESS	73	0.85644
SUBSTRATE_SPECIFIC_TRANSPORTER_ACTIVITY	338	0.288047	SMALL_CONJUGATING_PROTEIN_LIGASE_ACTIVITY	51	0.478204	TRANSMEMBRANE_RECEPTOR_PROTEIN_SERINE_THREONINE_KINASE_SIGNALING_PATHWAY	19	0.791226	ENZYME_REGULATOR_ACTIVITY	139	0.860034
CELLULAR_CATABOLIC_PROCESS	203	0.28872	ACID_AMINO_ACID_LIGASE_ACTIVITY	57	0.47722	REGULATION_OF_HYDROLASE_ACTIVITY	32	0.789929	CYTOPLASMIC_MEMBRANE_BOUND_VESICLE	52	0.867169
REGULATION_OF_PROGRAMMED_CELL_DEATH	325	0.291831	TRANSLATIONAL_INITIATION	37	0.481438	NEGATIVE_REGULATION_OF_PROTEIN_METABOLIC_PROCESS	19	0.788577	VASCULATURE_DEVELOPMENT	29	0.869663
MACROMOLECULE_BIOSYNTHETIC_PROCESS	305	0.29126	NEGATIVE_REGULATION_OF_NUCLEOBASENUCLEOSIDENUCLEOTIDE_AND_NUCLEIC_ACID_METABOLIC_PROCESS	196	0.492115	COAGULATION	20	0.790769	CYTOPLASMIC_VESICLE	53	0.870681
RHYTHMIC_PROCESS	17	0.292606	STEROID_HORMONE_RECEPTOR_SIGNALING_PATHWAY	19	0.496668	PROTEOLYSIS	95	0.804867	MOLECULAR_ADAPTOR_ACTIVITY	23	0.868033
REGULATION_OF_DEVELOPMENTAL_PROCESS	415	0.291643	STRIATED_MUSCLE_DEVELOPMENT	35	0.500565	VESICLE_MEDIATED_TRANSPORT	103	0.802548	RESPONSE_TO_LIGHT_STIMULUS	22	0.868347
CYTOSOLIC_PART	19	0.29254	REGULATION_OF_NEUROTRANSMITTER_LEVELS	19	0.501348	REGULATION_OF_BODY_FLUID_LEVELS	26	0.801285	METAL_ION_TRANSMEMBRANE_TRANSPORTER_ACTIVITY	47	0.867369
METAL_ION_TRANSMEMBRANE_TRANSPORTER_ACTIVITY	122	0.298614	PROTEIN_FOLDING	57	0.506933	RESPONSE_TO_OXIDATIVE_STRESS	22	0.798838	NEUROGENESIS	43	0.86446
STEROID_METABOLIC_PROCESS	65	0.302613	KINASE_BINDING	67	0.516496	LIPOPROTEIN_METABOLIC_PROCESS	17	0.807513	MYELOID_CELL_DIFFERENTIATION	17	0.861525
REGULATION_OF_APOPTOSIS	324	0.30927	RESPONSE_TO_UV	24	0.51577	PROTEIN_KINASE_BINDING	24	0.825918	MEMBRANE_BOUND_VESICLE	53	0.866847
MOLECULAR_ADAPTOR_ACTIVITY	48	0.308483	UBIQUITIN_PROTEIN_LIGASE_ACTIVITY	49	0.51429	STRESS_ACTIVATED_PROTEIN_KINASE_SIGNALING_PATHWAY	25	0.829059	EXTRACELLULAR_MATRIX_PART	22	0.86738
CATABOLIC_PROCESS	213	0.310439	PROTEIN_HETERODIMERIZATION_ACTIVITY	75	0.526718	DEPHOSPHORYLATION	32	0.827509	CATION_TRANSMEMBRANE_TRANSPORTER_ACTIVITY	79	0.864766
ION_CHANNEL_ACTIVITY	115	0.31427	RNA_POLYMERASE_COMPLEX	17	0.539274	VIRAL_REPRODUCTIVE_PROCESS	18	0.835504	ENDOPLASMIC_RETICULUM_PART	56	0.87824
HEMOSTASIS	46	0.318058	DNA_DIRECTED_RNA_POLYMERASE_COMPLEX	17	0.546733	JNK_CASCADE	24	0.845471	SEQUENCE_SPECIFIC_DNA_BINDING	28	0.902151
MEMBRANE_FRACTION	322	0.321175	ONE_CARBON_COMPOUND_METABOLIC_PROCESS	25	0.544951	REGULATION_OF_I_KAPPAB_KINASE_NF_KAPPAB_CASCADE	49	0.850506	TRANSCRIPTION_FACTOR_ACTIVITY	154	0.90553
TRANSMEMBRANE_TRANSPORTER_ACTIVITY	321	0.325829	RESPONSE_TO_LIGHT_STIMULUS	40	0.557848	NEURITE_DEVELOPMENT	27	0.853478	CARBOHYDRATE_BIOSYNTHETIC_PROCESS	19	0.905045
VITAMIN_METABOLIC_PROCESS	15	0.32564	CARBOXYLESTERASE_ACTIVITY	23	0.56156	NEURON_DEVELOPMENT	31	0.855406	TRANSLATION_REGULATOR_ACTIVITY	15	0.908267
INTEGRIN_BINDING	27	0.325946	PROTON_TRANSPORTING_TWO_SECTOR_ATPASE_COMPLEX	15	0.561873	MITOCHONDRIAL_MEMBRANE	43	0.859916	PROTEINACEOUS_EXTRACELLULAR_MATRIX	35	0.908425
TRANSLATION	170	0.326011	GOLGI_APPARATUS_PART	97	0.570053	STRUCTURAL_CONSTITUENT_OF_RIBOSOME	48	0.865066	INTEGRAL_TO_ORGANELLE_MEMBRANE	33	0.912206
TISSUE_DEVELOPMENT	103	0.325025	ADENYL_NUCLEOTIDE_BINDING	164	0.569405	POSITIVE_REGULATION_OF_I_KAPPAB_KINASE_NF_KAPPAB_CASCADE	45	0.871211	ENZYME_BINDING	80	0.913903
AMINO_ACID_DERIVATIVE_METABOLIC_PROCESS	22	0.330376	POSITIVE_REGULATION_OF_TRANSCRIPTION	137	0.572956	CLATHRIN_COATED_VESICLE	15	0.883218	ACTIVATION_OF_MAPK_ACTIVITY	16	0.922972
LYTIC_VACUOLE	58	0.332389	NEGATIVE_REGULATION_OF_CELLULAR_METABOLIC_PROCESS	241	0.580368	REGULATION_OF_MAP_KINASE_ACTIVITY	30	0.892641	PROTEIN_OLIGOMERIZATION	18	0.921527
SUBSTRATE_SPECIFIC_CHANNEL_ACTIVITY	121	0.331843	COVALENT_CHROMATIN_MODIFICATION	21	0.583305	NEURON_DIFFERENTIATION	37	0.890639	EXTRACELLULAR_MATRIX	36	0.91933
PROTEIN_DOMAIN_SPECIFIC_BINDING	71	0.336217	REGULATION_OF_CELL_MIGRATION	27	0.581639	COFACTOR_BIOSYNTHETIC_PROCESS	15	0.887524	PERINUCLEAR_REGION_OF_CYTOPLASM	25	0.921816
LYSOSOME	58	0.337491	PATTERN_SPECIFICATION_PROCESS	25	0.580159	RECEPTOR_COMPLEX	16	0.902756	TISSUE_DEVELOPMENT	47	0.923825
CATION_TRANSMEMBRANE_TRANSPORTER_ACTIVITY	179	0.342207	CHROMATIN_ASSEMBLY	15	0.583772	I_KAPPAB_KINASE_NF_KAPPAB_CASCADE	59	0.900266	STRUCTURAL_MOLECULE_ACTIVITY	96	0.934508
POSITIVE_REGULATION_OF_CYTOKINE_PRODUCTION	15	0.343516	KINASE_INHIBITOR_ACTIVITY	24	0.58456	CARBOXYLIC_ACID_TRANSPORT	16	0.898	ENDOSOME	30	0.934633
SECRETION_BY_CELL	109	0.34302	ENZYME_BINDING	172	0.584895	REGULATION_OF_CELL_DIFFERENTIATION	26	0.896471	HYDROLASE_ACTIVITY_ACTING_ON_ACID_ANHYDRIDESCATALYZING_TRANSMEMBRANE_MOVEMENT_OF_SUBSTANCES	16	0.932332
PROTEIN_BINDING_BRIDGING	54	0.343761	NUCLEAR_DNA_DIRECTED_RNA_POLYMERASE_COMPLEX	17	0.587338	POTASSIUM_ION_TRANSPORT	19	0.903911	GOLGI_MEMBRANE	28	0.934809
NEGATIVE_REGULATION_OF_CELLULAR_PROTEIN_METABOLIC_PROCESS	42	0.354051	ENDOPLASMIC_RETICULUM	286	0.589443	MITOCHONDRIAL_MEMBRANE_PART	28	0.901411	SMALL_GTPASE_REGULATOR_ACTIVITY	34	0.932938
VIRAL_REPRODUCTION	37	0.353386	LEADING_EDGE	47	0.591021	NERVOUS_SYSTEM_DEVELOPMENT	154	0.90697	PRIMARY_ACTIVE_TRANSMEMBRANE_TRANSPORTER_ACTIVITY	16	0.943581
CELL_MIGRATION	92	0.354295	PROTEIN_POLYMERIZATION	18	0.589718	STEROID_METABOLIC_PROCESS	27	0.918446	APOPTOTIC_PROGRAM	29	0.94214
STRUCTURAL_CONSTITUENT_OF_MUSCLE	26	0.353293	REGULATION_OF_CATALYTIC_ACTIVITY	258	0.590591	MITOCHONDRIAL_ENVELOPE	50	0.915932	EPIDERMIS_DEVELOPMENT	26	0.93984
JAK_STAT_CASCADE	29	0.356839	POSITIVE_REGULATION_OF_NUCLEOBASENUCLEOSIDENUCLEOTIDE_AND_NUCLEIC_ACID_METABOLIC_PROCESS	146	0.594303	CELL_CYCLE_ARREST_GO_0007050	23	0.915227	ATPASE_ACTIVITY_COUPLED_TO_MOVEMENT_OF_SUBSTANCES	16	0.941544
ENZYME_REGULATOR_ACTIVITY	301	0.356718	PURINE_RIBONUCLEOTIDE_BINDING	197	0.603574	INTERCELLULAR_JUNCTION	35	0.918794	ENDOPLASMIC_RETICULUM	144	0.950675
SUBSTRATE_SPECIFIC_TRANSMEMBRANE_TRANSPORTER_ACTIVITY	295	0.357943	UBIQUITIN_LIGASE_COMPLEX	26	0.602901	PROTEIN_N_TERMINUS_BINDING	22	0.952446	GTPASE_ACTIVITY	48	0.948027
REGULATION_OF_CELL_PROLIFERATION	277	0.35949	KINASE_REGULATOR_ACTIVITY	42	0.602198	BASOLATERAL_PLASMA_MEMBRANE	19	0.953515	MITOCHONDRION_ORGANIZATION_AND_BIOGENESIS	24	0.946154
AUXILIARY_TRANSPORT_PROTEIN_ACTIVITY	21	0.359988	ATP_BINDING	151	0.60373	METALLOPEPTIDASE_ACTIVITY	19	0.956501	VACUOLE	31	0.944125
REGULATION_OF_MAP_KINASE_ACTIVITY	63	0.361823	ANION_TRANSMEMBRANE_TRANSPORTER_ACTIVITY	47	0.606175	ACTIN_FILAMENT_BASED_PROCESS	57	0.954865	SYNAPTIC_TRANSMISSION	63	0.947815
REGULATION_OF_PROTEIN_MODIFICATION_PROCESS	39	0.370538	NEGATIVE_REGULATION_OF_METABOLIC_PROCESS	243	0.605834	GOLGI_APPARATUS	116	0.957298	TRANSLATIONAL_INITIATION	16	0.946733
PHOSPHOLIPID_BINDING	47	0.370247	PERINUCLEAR_REGION_OF_CYTOPLASM	53	0.610166	ORGANIC_ACID_TRANSPORT	17	0.977617	POSITIVE_REGULATION_OF_CELLULAR_COMPONENT_ORGANIZATION_AND_BIOGENESIS	18	0.944638
VIRAL_GENOME_REPLICATION	20	0.369595	CHROMATIN_REMODELING_COMPLEX	16	0.620256	CELL_JUNCTION	45	0.979397	TRANSCRIPTION_REPRESSOR_ACTIVITY	68	0.949816
INTERACTION_WITH_HOST	15	0.369856	LIPOPROTEIN_BIOSYNTHETIC_PROCESS	25	0.618841	CELLULAR_COMPONENT_DISASSEMBLY	18	0.977003	VESICLE	56	0.953628
POSITIVE_REGULATION_OF_PROTEIN_AMINO_ACID_PHOSPHORYLATION	17	0.371866	GENERATION_OF_NEURONS	75	0.619004	TRANSFERASE_ACTIVITY_TRANSFERRING_ALKYL_OR_ARYLOTHER_THAN_METHYLGROUPS	16	0.97445	ORGANELLE_INNER_MEMBRANE	37	0.953828
PHOSPHOPROTEIN_PHOSPHATASE_ACTIVITY	77	0.371218	POSITIVE_REGULATION_OF_DEVELOPMENTAL_PROCESS	205	0.617022				TRANSMISSION_OF_NERVE_IMPULSE	69	0.951383
REGULATION_OF_PHOSPHORYLATION	43	0.377151	INTRACELLULAR_PROTEIN_TRANSPORT	142	0.631388				NEGATIVE_REGULATION_OF_CELL_CYCLE	33	0.952635
MEMBRANE_ORGANIZATION_AND_BIOGENESIS	127	0.384471	RUFFLE	31	0.641214				RAS_GTPASE_ACTIVATOR_ACTIVITY	18	0.952576
LIGAND_DEPENDENT_NUCLEAR_RECEPTOR_ACTIVITY	25	0.383543	PROTEIN_TRANSPORT	154	0.650379				PEPTIDE_BINDING	27	0.95018
HYDROLASE_ACTIVITY_HYDROLYZING_O_GLYCOSYL_COMPOUNDS	31	0.389995	ORGAN_MORPHOGENESIS	120	0.658315				PROTEIN_BINDING_BRIDGING	28	0.950729
ION_TRANSMEMBRANE_TRANSPORTER_ACTIVITY	231	0.390573	NEGATIVE_REGULATION_OF_TRANSCRIPTION_DNA_DEPENDENT	123	0.658508				STRUCTURE_SPECIFIC_DNA_BINDING	25	0.950255
NEGATIVE_REGULATION_OF_TRANSLATION	21	0.397313	NEUROGENESIS	85	0.660917				ANGIOGENESIS	24	0.948387
GATED_CHANNEL_ACTIVITY	96	0.398471	NEGATIVE_REGULATION_OF_RNA_METABOLIC_PROCESS	123	0.662151				ADHERENS_JUNCTION	15	0.949388
PHOSPHOLIPID_METABOLIC_PROCESS	70	0.398374	SMALL_GTPASE_BINDING	33	0.662195				SH3_SH2_ADAPTOR_ACTIVITY	21	0.965098
CATION_TRANSPORT	125	0.398515	CYTOSKELETON_DEPENDENT_INTRACELLULAR_TRANSPORT	23	0.668237				POSITIVE_REGULATION_OF_TRANSCRIPTION_FROM_RNA_POLYMERASE_II_PROMOTER	33	0.963074
REGULATION_OF_MOLECULAR_FUNCTION	304	0.400004	EMBRYONIC_DEVELOPMENT	52	0.679979				VESICLE_MEMBRANE	15	0.962656
VOLTAGE_GATED_CATION_CHANNEL_ACTIVITY	56	0.401585	LIPOPROTEIN_BINDING	17	0.687106				POSITIVE_REGULATION_OF_MAP_KINASE_ACTIVITY	19	0.980156
EXTRINSIC_TO_MEMBRANE	21	0.404092	GTPASE_ACTIVITY	98	0.688118				ACTIN_CYTOSKELETON_ORGANIZATION_AND_BIOGENESIS	52	0.987961
MITOCHONDRIAL_RESPIRATORY_CHAIN	23	0.410087	TRANSLATION_REGULATOR_ACTIVITY	38	0.686497				SECONDARY_ACTIVE_TRANSMEMBRANE_TRANSPORTER_ACTIVITY	21	0.987879
ZINC_ION_BINDING	84	0.413275	REGULATION_OF_ENDOCYTOSIS	15	0.688532				GTPASE_BINDING	15	0.98511
TRANSFERASE_ACTIVITY_TRANSFERRING_PENTOSYL_GROUPS	19	0.417557	ER_NUCLEAR_SIGNALING_PATHWAY	16	0.692832				SINGLE_STRANDED_DNA_BINDING	16	0.990892
DI___TRI_VALENT_INORGANIC_CATION_TRANSPORT	26	0.421576	RECEPTOR_SIGNALING_PROTEIN_ACTIVITY	81	0.69703				APICOLATERAL_PLASMA_MEMBRANE	16	0.988779
SYSTEM_PROCESS	446	0.422537	INTEGRAL_TO_ENDOPLASMIC_RETICULUM_MEMBRANE	23	0.705971				ANATOMICAL_STRUCTURE_FORMATION	26	0.986368
CALCIUM_INDEPENDENT_CELL_CELL_ADHESION	19	0.423225	PROTEIN_N_TERMINUS_BINDING	38	0.705572				APICAL_JUNCTION_COMPLEX	16	0.983479
VIRAL_REPRODUCTIVE_PROCESS	33	0.424737	NUCLEOBASENUCLEOSIDENUCLEOTIDE_KINASE_ACTIVITY	25	0.705854				COATED_VESICLE	20	0.983598
TRANSITION_METAL_ION_BINDING	104	0.424314	RESPONSE_TO_ABIOTIC_STIMULUS	80	0.710669				TRANSPORT_VESICLE	16	0.991213
PHOSPHORIC_MONOESTER_HYDROLASE_ACTIVITY	106	0.435288	INTRINSIC_TO_ENDOPLASMIC_RETICULUM_MEMBRANE	23	0.709382				RHO_PROTEIN_SIGNAL_TRANSDUCTION	16	0.997894
VOLTAGE_GATED_POTASSIUM_CHANNEL_COMPLEX	34	0.441897	HORMONE_ACTIVITY	22	0.707524
HETEROCYCLE_METABOLIC_PROCESS	26	0.446691	SECRETORY_GRANULE	17	0.706936
CENTRAL_NERVOUS_SYSTEM_DEVELOPMENT	101	0.449091	SODIUM_ION_TRANSPORT	17	0.711379
NEGATIVE_REGULATION_OF_PROTEIN_METABOLIC_PROCESS	44	0.448713	JNK_CASCADE	47	0.711349
MUSCLE_CELL_DIFFERENTIATION	22	0.455352	CELLULAR_MORPHOGENESIS_DURING_DIFFERENTIATION	45	0.710882
CARBOHYDRATE_BIOSYNTHETIC_PROCESS	46	0.457997	FEMALE_PREGNANCY	30	0.708824
METALLOENDOPEPTIDASE_ACTIVITY	24	0.457363	MACROMOLECULE_LOCALIZATION	225	0.707347
CELLULAR_POLYSACCHARIDE_METABOLIC_PROCESS	15	0.460712	MEMBRANE_LIPID_METABOLIC_PROCESS	95	0.717356
REGULATION_OF_BLOOD_PRESSURE	17	0.460472	EXTRACELLULAR_MATRIX_PART	52	0.715925
TUBE_DEVELOPMENT	17	0.459637	ADENYL_RIBONUCLEOTIDE_BINDING	158	0.713847
REGULATION_OF_CELL_DIFFERENTIATION	55	0.46035	PROTEIN_COMPLEX_ASSEMBLY	165	0.71568
POSITIVE_REGULATION_OF_CELL_DIFFERENTIATION	22	0.460952	GTPASE_BINDING	34	0.715505
CARBOHYDRATE_TRANSPORT	17	0.465438	ACTIN_FILAMENT_ORGANIZATION	24	0.716502
PROTEIN_COMPLEX_BINDING	49	0.464499	VASCULATURE_DEVELOPMENT	49	0.724091
POSITIVE_REGULATION_OF_CASPASE_ACTIVITY	28	0.463712	RNA_CATABOLIC_PROCESS	22	0.72623
REGULATION_OF_MAPKKK_CASCADE	18	0.469248	REGULATION_OF_CELLULAR_COMPONENT_ORGANIZATION_AND_BIOGENESIS	120	0.725702
ORGANELLE_INNER_MEMBRANE	71	0.476695	NEGATIVE_REGULATION_OF_TRANSCRIPTION	175	0.724499
EMBRYONIC_MORPHOGENESIS	16	0.475434	ACTIN_FILAMENT	17	0.729855
VOLTAGE_GATED_CHANNEL_ACTIVITY	62	0.484988	STRESS_ACTIVATED_PROTEIN_KINASE_SIGNALING_PATHWAY	49	0.730014
MONOVALENT_INORGANIC_CATION_TRANSPORT	79	0.488644	RAS_GTPASE_BINDING	25	0.729925
METALLOPEPTIDASE_ACTIVITY	44	0.487267	EARLY_ENDOSOME	18	0.736518
ION_TRANSPORT	159	0.491352	INTRACELLULAR_RECEPTOR_MEDIATED_SIGNALING_PATHWAY	20	0.73985
POSITIVE_REGULATION_OF_PROTEIN_MODIFICATION_PROCESS	26	0.491681	NEURITE_DEVELOPMENT	49	0.75141
SMALL_GTPASE_MEDIATED_SIGNAL_TRANSDUCTION	87	0.498533	ADENYLATE_CYCLASE_ACTIVATION	17	0.749562
HYDROLASE_ACTIVITY_ACTING_ON_ESTER_BONDS	247	0.497428	PHOSPHATASE_REGULATOR_ACTIVITY	25	0.752944
CARBOHYDRATE_KINASE_ACTIVITY	15	0.497304	NEURON_DEVELOPMENT	57	0.753732
MITOCHONDRIAL_MEMBRANE	82	0.498274	EPIDERMAL_GROWTH_FACTOR_RECEPTOR_SIGNALING_PATHWAY	20	0.755419
AXONOGENESIS	39	0.499567	INOSITOL_OR_PHOSPHATIDYLINOSITOL_KINASE_ACTIVITY	18	0.754497
CATION_CHANNEL_ACTIVITY	96	0.498322	REGULATION_OF_SIGNAL_TRANSDUCTION	209	0.757232
POSITIVE_REGULATION_OF_METABOLIC_PROCESS	219	0.499119	REGULATION_OF_ORGANELLE_ORGANIZATION_AND_BIOGENESIS	40	0.761667
POSITIVE_REGULATION_OF_CELLULAR_METABOLIC_PROCESS	212	0.499104	RESPONSE_TO_ORGANIC_SUBSTANCE	29	0.768446
HEART_DEVELOPMENT	30	0.500582	MITOCHONDRIAL_TRANSPORT	19	0.770058
GLYCOPROTEIN_BIOSYNTHETIC_PROCESS	71	0.500138	TRANSLATION_FACTOR_ACTIVITY_NUCLEIC_ACID_BINDING	36	0.783539
BASAL_LAMINA	17	0.503797	NEURON_DIFFERENTIATION	69	0.783473
MAPKKK_CASCADE_GO_0000165	98	0.50383	G_PROTEIN_SIGNALING_ADENYLATE_CYCLASE_ACTIVATING_PATHWAY	21	0.78884
BONE_REMODELING	23	0.506614	DEOXYRIBONUCLEASE_ACTIVITY	22	0.790233
PROTEIN_HOMODIMERIZATION_ACTIVITY	115	0.505869	POSITIVE_REGULATION_OF_TRANSCRIPTION_FROM_RNA_POLYMERASE_II_PROMOTER	62	0.797118
TRANSFERASE_ACTIVITY_TRANSFERRING_GROUPS_OTHER_THAN_AMINO_ACYL_GROUPS	42	0.504863	PROTEIN_DIMERIZATION_ACTIVITY	174	0.795246
GTPASE_ACTIVATOR_ACTIVITY	59	0.504654	COATED_VESICLE	44	0.805007
CELL_RECOGNITION	17	0.503449	NUCLEAR_ENVELOPE_ENDOPLASMIC_RETICULUM_NETWORK	91	0.807738
POSITIVE_REGULATION_OF_CATALYTIC_ACTIVITY	151	0.503309	HISTONE_MODIFICATION	20	0.816721
POSITIVE_REGULATION_OF_TRANSFERASE_ACTIVITY	80	0.502101	CORTICAL_CYTOSKELETON	20	0.832114
SECRETION	162	0.506305	STRUCTURAL_CONSTITUENT_OF_CYTOSKELETON	45	0.832892
GLYCEROPHOSPHOLIPID_METABOLIC_PROCESS	45	0.507488	MYOFIBRIL	17	0.831876
REGULATION_OF_BODY_FLUID_LEVELS	54	0.510546	APOPTOTIC_PROGRAM	58	0.832296
CYSTEINE_TYPE_ENDOPEPTIDASE_ACTIVITY	39	0.511799	BASEMENT_MEMBRANE	33	0.833383
PROTEIN_AMINO_ACID_PHOSPHORYLATION	264	0.51391	RESPONSE_TO_NUTRIENT_LEVELS	23	0.836275
SENSORY_PERCEPTION	138	0.516404	DRUG_BINDING	15	0.836851
MITOCHONDRIAL_ENVELOPE	93	0.515794	ANGIOGENESIS	42	0.835984
POSITIVE_REGULATION_OF_SIGNAL_TRANSDUCTION	120	0.515075	POLYSACCHARIDE_BINDING	32	0.834709
LIPID_BIOSYNTHETIC_PROCESS	92	0.5193	PIGMENT_BIOSYNTHETIC_PROCESS	16	0.833268
GTPASE_REGULATOR_ACTIVITY	123	0.525348	TRANSCRIPTION_FACTOR_ACTIVITY	301	0.831994
NEGATIVE_REGULATION_OF_CATALYTIC_ACTIVITY	65	0.532673	I_KAPPAB_KINASE_NF_KAPPAB_CASCADE	114	0.846985
VESICLE_MEDIATED_TRANSPORT	192	0.534608	GOLGI_APPARATUS	217	0.846586
MYELOID_CELL_DIFFERENTIATION	33	0.537236	REPRODUCTIVE_PROCESS	109	0.848191
PROTEIN_KINASE_CASCADE	283	0.535882	ER_TO_GOLGI_VESICLE_MEDIATED_TRANSPORT	18	0.851215
NUCLEOTIDE_BIOSYNTHETIC_PROCESS	20	0.534508	ATPASE_ACTIVITY_COUPLED_TO_TRANSMEMBRANE_MOVEMENT_OF_IONS	21	0.852258
ESTABLISHMENT_OF_PROTEIN_LOCALIZATION	182	0.533382	GOLGI_ASSOCIATED_VESICLE	28	0.859372
SMALL_GTPASE_REGULATOR_ACTIVITY	66	0.537584	SYMPORTER_ACTIVITY	26	0.858593
HYDROLASE_ACTIVITY_ACTING_ON_CARBON_NITROGEN_NOT_PEPTIDEBONDSIN_LINEAR_AMIDES	21	0.537763	PIGMENT_METABOLIC_PROCESS	17	0.856419
TRANSFERASE_ACTIVITY_TRANSFERRING_ALKYL_OR_ARYLOTHER_THAN_METHYLGROUPS	29	0.540396	DNA_CATABOLIC_PROCESS	22	0.856174
ENZYME_ACTIVATOR_ACTIVITY	120	0.539627	GOLGI_VESICLE_TRANSPORT	48	0.860113
COFACTOR_BINDING	22	0.538881	MEMBRANE_BOUND_VESICLE	109	0.860303
SULFURIC_ESTER_HYDROLASE_ACTIVITY	15	0.547599	CYTOPLASMIC_VESICLE	110	0.878741
NEGATIVE_REGULATION_OF_TRANSFERASE_ACTIVITY	34	0.548857	SECONDARY_ACTIVE_TRANSMEMBRANE_TRANSPORTER_ACTIVITY	41	0.887067
GROWTH	70	0.55968	REGULATION_OF_CYTOSKELETON_ORGANIZATION_AND_BIOGENESIS	30	0.890604
TUBE_MORPHOGENESIS	15	0.559501	CYTOPLASMIC_MEMBRANE_BOUND_VESICLE	107	0.897783
REGULATION_OF_ANGIOGENESIS	22	0.571394	NEGATIVE_REGULATION_OF_CELLULAR_COMPONENT_ORGANIZATION_AND_BIOGENESIS	27	0.898255
MONOVALENT_INORGANIC_CATION_TRANSMEMBRANE_TRANSPORTER_ACTIVITY	29	0.569956	TRANSMEMBRANE_RECEPTOR_PROTEIN_SERINE_THREONINE_KINASE_SIGNALING_PATHWAY	43	0.900362
ESTABLISHMENT_AND_OR_MAINTENANCE_OF_CELL_POLARITY	19	0.576973	AMINO_ACID_TRANSMEMBRANE_TRANSPORTER_ACTIVITY	26	0.911294
ACETYLTRANSFERASE_ACTIVITY	20	0.575627	OXYGEN_AND_REACTIVE_OXYGEN_SPECIES_METABOLIC_PROCESS	16	0.913397
AMINE_TRANSPORT	35	0.574998	CLATHRIN_COATED_VESICLE	34	0.91125
INTRAMOLECULAR_OXIDOREDUCTASE_ACTIVITY	19	0.576399	EXOPEPTIDASE_ACTIVITY	29	0.91096
PHOSPHORYLATION	295	0.578202	CONTRACTILE_FIBER	22	0.91432
RESPONSE_TO_STRESS	481	0.584162	PHOSPHOINOSITIDE_BINDING	20	0.912089
TISSUE_REMODELING	24	0.588349	MEDIATOR_COMPLEX	18	0.915268
GLUTAMATE_RECEPTOR_ACTIVITY	17	0.607077	REGULATION_OF_GTPASE_ACTIVITY	15	0.91345
AMINE_RECEPTOR_ACTIVITY	21	0.606411	TRANSFERASE_ACTIVITY_TRANSFERRING_HEXOSYL_GROUPS	77	0.9348
AMINE_TRANSMEMBRANE_TRANSPORTER_ACTIVITY	35	0.610114	TRANSFORMING_GROWTH_FACTOR_BETA_RECEPTOR_SIGNALING_PATHWAY	34	0.94215
INTRINSIC_TO_GOLGI_MEMBRANE	15	0.6089	GLYCEROPHOSPHOLIPID_BIOSYNTHETIC_PROCESS	30	0.940748
CARBOHYDRATE_TRANSMEMBRANE_TRANSPORTER_ACTIVITY	15	0.607657	DOUBLE_STRANDED_RNA_BINDING	17	0.941051
ELECTRON_TRANSPORT_GO_0006118	49	0.609976	ANATOMICAL_STRUCTURE_FORMATION	50	0.9401
SH2_DOMAIN_BINDING	15	0.615009	ENDOPLASMIC_RETICULUM_MEMBRANE	83	0.937957
GLYCOPROTEIN_METABOLIC_PROCESS	87	0.617355	SYNAPTIC_TRANSMISSION	134	0.937143
TRANSFERASE_ACTIVITY_TRANSFERRING_ACYL_GROUPS	51	0.617125	PHOSPHOLIPID_BIOSYNTHETIC_PROCESS	39	0.937236
PROTEIN_LOCALIZATION	206	0.623421	INDUCTION_OF_APOPTOSIS_BY_INTRACELLULAR_SIGNALS	24	0.937383
BRAIN_DEVELOPMENT	43	0.638764	COLLAGEN	23	0.936985
TRANSFERASE_ACTIVITY_TRANSFERRING_GLYCOSYL_GROUPS	106	0.637918	RHO_PROTEIN_SIGNAL_TRANSDUCTION	36	0.937988
ACTIN_FILAMENT_BASED_PROCESS	112	0.642804	INTRINSIC_TO_ORGANELLE_MEMBRANE	51	0.941499
CYSTEINE_TYPE_PEPTIDASE_ACTIVITY	52	0.647359	REGULATION_OF_TRANSLATIONAL_INITIATION	29	0.941278
EXTRACELLULAR_MATRIX_STRUCTURAL_CONSTITUENT	23	0.655564	MEMBRANE_LIPID_BIOSYNTHETIC_PROCESS	47	0.939186
POST_TRANSLATIONAL_PROTEIN_MODIFICATION	447	0.656071	VESICLE	115	0.937369
TRANSPORT_VESICLE	32	0.6604	HYDROGEN_ION_TRANSMEMBRANE_TRANSPORTER_ACTIVITY	24	0.938884
POLYSACCHARIDE_METABOLIC_PROCESS	17	0.660452	SECRETORY_PATHWAY	80	0.949736
GLYCOSAMINOGLYCAN_BINDING	31	0.662796	RIBONUCLEOTIDE_METABOLIC_PROCESS	16	0.96381
LIPASE_ACTIVITY	39	0.665668	SPHINGOLIPID_METABOLIC_PROCESS	27	0.96436
REGULATION_OF_ACTION_POTENTIAL	16	0.688414	TRANSMEMBRANE_RECEPTOR_PROTEIN_TYROSINE_KINASE_SIGNALING_PATHWAY	79	0.963804
INORGANIC_ANION_TRANSPORT	16	0.695445	NUCLEAR_IMPORT	49	0.961927
SULFUR_METABOLIC_PROCESS	36	0.707242	NEGATIVE_REGULATION_OF_TRANSCRIPTION_FROM_RNA_POLYMERASE_II_PROMOTER	79	0.961897
CYTOSOL	198	0.70706	NEGATIVE_REGULATION_OF_GROWTH	39	0.959865
NEGATIVE_REGULATION_OF_SIGNAL_TRANSDUCTION	34	0.712212	ATPASE_ACTIVITY_COUPLED_TO_TRANSMEMBRANE_MOVEMENT_OF_IONS_PHOSPHORYLATIVE_MECHANISM	17	0.968298
NEUROLOGICAL_SYSTEM_PROCESS	285	0.711474	ORGANELLE_MEMBRANE	292	0.969449
NITROGEN_COMPOUND_BIOSYNTHETIC_PROCESS	23	0.720389	ORGANIC_ACID_TRANSMEMBRANE_TRANSPORTER_ACTIVITY	41	0.974688
REGULATION_OF_TRANSPORT	62	0.721053	MUSCLE_DEVELOPMENT	83	0.977331
RESPONSE_TO_OXIDATIVE_STRESS	44	0.727046	ACTIVATION_OF_PROTEIN_KINASE_ACTIVITY	26	0.978231
ACTIN_CYTOSKELETON_ORGANIZATION_AND_BIOGENESIS	104	0.731781	RESPONSE_TO_EXTRACELLULAR_STIMULUS	27	0.977917
MITOCHONDRIAL_MEMBRANE_PART	49	0.730596	GOLGI_MEMBRANE	45	0.979399
EXCRETION	29	0.741425	ACETYLGLUCOSAMINYLTRANSFERASE_ACTIVITY	16	0.981161
CARBOXYLIC_ACID_TRANSPORT	39	0.747031	SYNAPSE	25	0.983004
REGULATION_OF_PROTEIN_IMPORT_INTO_NUCLEUS	15	0.75868	INTEGRAL_TO_ORGANELLE_MEMBRANE	49	0.981269
INTERMEDIATE_FILAMENT_CYTOSKELETON	17	0.766286	INSULIN_RECEPTOR_SIGNALING_PATHWAY	19	0.98232
ACTIN_BINDING	73	0.764937	ENDOPLASMIC_RETICULUM_PART	95	0.984532
GUANYL_NUCLEOTIDE_EXCHANGE_FACTOR_ACTIVITY	46	0.768223	CALCIUM_CHANNEL_ACTIVITY	29	0.98447
INORGANIC_ANION_TRANSMEMBRANE_TRANSPORTER_ACTIVITY	18	0.76794	ANION_CATION_SYMPORTER_ACTIVITY	15	0.985543
CELL_STRUCTURE_DISASSEMBLY_DURING_APOPTOSIS	17	0.76627	STRUCTURAL_MOLECULE_ACTIVITY	203	0.983537
COENZYME_BINDING	16	0.766074	REGULATION_OF_MUSCLE_CONTRACTION	15	0.981729
INTERMEDIATE_FILAMENT	17	0.765956	L_AMINO_ACID_TRANSMEMBRANE_TRANSPORTER_ACTIVITY	16	0.979626
SECONDARY_METABOLIC_PROCESS	25	0.767357	REGULATION_OF_SMALL_GTPASE_MEDIATED_SIGNAL_TRANSDUCTION	22	0.97839
RESPONSE_TO_DRUG	21	0.772595	HISTONE_DEACETYLASE_COMPLEX	20	0.976609
ENZYME_LINKED_RECEPTOR_PROTEIN_SIGNALING_PATHWAY	131	0.787157	ATPASE_ACTIVITY_COUPLED_TO_MOVEMENT_OF_SUBSTANCES	37	0.977198
COFACTOR_BIOSYNTHETIC_PROCESS	21	0.787084	OXIDOREDUCTASE_ACTIVITY_ACTING_ON_NADH_OR_NADPH	24	0.978182
RESPONSE_TO_HORMONE_STIMULUS	32	0.789474	NEGATIVE_REGULATION_OF_CELL_DIFFERENTIATION	26	0.976904
PROTEIN_IMPORT	60	0.78877	ECTODERM_DEVELOPMENT	56	0.975633
PEPTIDYL_AMINO_ACID_MODIFICATION	56	0.800791	TRANSCRIPTION_COREPRESSOR_ACTIVITY	89	0.977126
ACTIVE_TRANSMEMBRANE_TRANSPORTER_ACTIVITY	109	0.801671	PROTEIN_OLIGOMERIZATION	39	0.975379
TIGHT_JUNCTION	28	0.802068	ENDOSOME_TRANSPORT	23	0.977004
PEPTIDYL_TYROSINE_MODIFICATION	25	0.812639	NEURON_APOPTOSIS	16	0.97585
PEPTIDYL_TYROSINE_PHOSPHORYLATION	23	0.810919	TRANS_GOLGI_NETWORK	19	0.974668
CELLULAR_COMPONENT_DISASSEMBLY	31	0.809771	PROTEIN_IMPORT_INTO_NUCLEUS	47	0.985297
POSITIVE_REGULATION_OF_MAP_KINASE_ACTIVITY	43	0.809773	NUCLEOTIDE_EXCISION_REPAIR	20	0.991216
ENDOSOME	64	0.810846	GROWTH_FACTOR_ACTIVITY	38	0.990414
AMINE_BINDING	16	0.811659	REGULATION_OF_RAS_PROTEIN_SIGNAL_TRANSDUCTION	18	1
PROTEIN_PROCESSING	48	0.814771	SULFOTRANSFERASE_ACTIVITY	25	1
HYDROLASE_ACTIVITY_ACTING_ON_GLYCOSYL_BONDS	41	0.820635	CELL_SUBSTRATE_ADHERENS_JUNCTION	15	1
PROTEIN_HOMOOLIGOMERIZATION	22	0.826715	RAS_GTPASE_ACTIVATOR_ACTIVITY	29	1
PHOSPHOLIPASE_ACTIVITY	35	0.83243	CELL_MATRIX_JUNCTION	17	1
NERVOUS_SYSTEM_DEVELOPMENT	331	0.837384	PROTEIN_AMINO_ACID_O_LINKED_GLYCOSYLATION	18	1
DNA_DAMAGE_RESPONSESIGNAL_TRANSDUCTION_RESULTING_IN_INDUCTION_OF_APOPTOSIS	15	0.837222	MEMBRANE_FUSION	25	1
APICAL_JUNCTION_COMPLEX	31	0.835885	REGULATION_OF_INTRACELLULAR_TRANSPORT	24	1
ACTIVATION_OF_MAPK_ACTIVITY	37	0.838558	CONTRACTILE_FIBER_PART	20	1
ORGANIC_ACID_TRANSPORT	40	0.837435	CASPASE_ACTIVATION	25	1
MYOBLAST_DIFFERENTIATION	17	0.844919	CELLULAR_RESPONSE_TO_STIMULUS	18	1
LIPOPROTEIN_METABOLIC_PROCESS	32	0.848405	REGULATION_OF_NUCLEOCYTOPLASMIC_TRANSPORT	21	1
TRANSCRIPTION_REPRESSOR_ACTIVITY	144	0.849951	RIBOSOME	37	1
PROTEIN_TARGETING	106	0.84903	TRANSFERASE_ACTIVITY_TRANSFERRING_SULFUR_CONTAINING_GROUPS	29	1
REGULATION_OF_MYELOID_CELL_DIFFERENTIATION	17	0.851519	COATED_MEMBRANE	17	1
APICOLATERAL_PLASMA_MEMBRANE	31	0.857075	MEMBRANE_COAT	17	1
LIGAND_GATED_CHANNEL_ACTIVITY	27	0.865449	ACTIN_FILAMENT_BINDING	25	1
INTERCELLULAR_JUNCTION	60	0.863759	MITOCHONDRIAL_RIBOSOME	22	1
PROTEOLYSIS	181	0.867698	ORGANELLAR_RIBOSOME	22	1
RAS_PROTEIN_SIGNAL_TRANSDUCTION	64	0.868558	BASOLATERAL_PLASMA_MEMBRANE	33	0.998522
CELL_PROJECTION_PART	16	0.873722	RHO_GTPASE_ACTIVATOR_ACTIVITY	19	0.996466
SKELETAL_MUSCLE_DEVELOPMENT	26	0.877216
AMINO_SUGAR_METABOLIC_PROCESS	17	0.882582
NEUROTRANSMITTER_BINDING	27	0.881707
NUCLEOTIDE_METABOLIC_PROCESS	41	0.891642
NEUROTRANSMITTER_RECEPTOR_ACTIVITY	26	0.891118
CARBOXYLIC_ACID_TRANSMEMBRANE_TRANSPORTER_ACTIVITY	40	0.89377
CELL_JUNCTION	76	0.892072
REGULATION_OF_I_KAPPAB_KINASE_NF_KAPPAB_CASCADE	93	0.904575
NUCLEOBASENUCLEOSIDE_AND_NUCLEOTIDE_METABOLIC_PROCESS	51	0.910896
N_ACETYLTRANSFERASE_ACTIVITY	16	0.910544
AMINO_ACID_TRANSPORT	25	0.91607
N_ACYLTRANSFERASE_ACTIVITY	17	0.915348
NEGATIVE_REGULATION_OF_TRANSPORT	19	0.917924
POSITIVE_REGULATION_OF_I_KAPPAB_KINASE_NF_KAPPAB_CASCADE	87	0.916619
EXOCYTOSIS	25	0.918635
THIOLESTER_HYDROLASE_ACTIVITY	15	0.92917
TRANSMISSION_OF_NERVE_IMPULSE	147	0.931478
PRIMARY_ACTIVE_TRANSMEMBRANE_TRANSPORTER_ACTIVITY	37	0.932659
DEVELOPMENT_OF_PRIMARY_SEXUAL_CHARACTERISTICS	17	0.951146
UDP_GLYCOSYLTRANSFERASE_ACTIVITY	40	0.953449
ANION_TRANSPORT	27	0.963494
HYDROLASE_ACTIVITY_ACTING_ON_ACID_ANHYDRIDESCATALYZING_TRANSMEMBRANE_MOVEMENT_OF_SUBSTANCES	36	0.965053
PROTEOGLYCAN_METABOLIC_PROCESS	18	0.9659
HOMOPHILIC_CELL_ADHESION	16	0.968897
PROTEIN_AMINO_ACID_AUTOPHOSPHORYLATION	30	0.971734
CELLULAR_CARBOHYDRATE_CATABOLIC_PROCESS	21	0.970683
CARBOHYDRATE_CATABOLIC_PROCESS	21	0.973129
PROTEIN_AUTOPROCESSING	31	0.972616
REGULATION_OF_GROWTH	53	0.975731
REGULATION_OF_CELL_GROWTH	44	0.973904
BIOGENIC_AMINE_METABOLIC_PROCESS	15	0.9755
COATED_VESICLE_MEMBRANE	17	0.976018
PROTEIN_SERINE_THREONINE_PHOSPHATASE_ACTIVITY	22	0.98243
EPIDERMIS_DEVELOPMENT	48	0.986415
RESPONSE_TO_HYPOXIA	26	0.985501
STRUCTURAL_CONSTITUENT_OF_RIBOSOME	79	0.989226
ADHERENS_JUNCTION	22	0.988252
SULFUR_COMPOUND_BIOSYNTHETIC_PROCESS	17	0.989606
CYTOPLASMIC_VESICLE_PART	28	0.988513
CYTOPLASMIC_VESICLE_MEMBRANE	28	0.98793
RIBOSOMAL_SUBUNIT	20	0.991725
VESICLE_MEMBRANE	30	0.994144
VESICLE_COAT	16	1
ER_GOLGI_INTERMEDIATE_COMPARTMENT	23	0.999312
