# Supplementary material for: Characterization of copy number alterations in a mouse model of fibrosis‐associated hepatocellular carcinoma reveals concordance with human disease
Source: Cancer Med. 2016 Jan 18;5(3):574–85. doi: 10.1002/cam4.606 (PMC4799957; doi:10.1002/cam4.606)
Supplement: Supplementary file 3 — Table S3. Clinical data for human HCC cases. Data were downloaded from TCGA online database for the cirrhosis‐associated HCC data utilized for both copy number and gene expression analyses. [file CAM4-5-574-s003.xlsx]

## Sheet: nationwidechildrens.org_clinica
bcr_patient_barcode	cirrhosis (per path report)	fibrosis (per path report)	Inclusion in gene expression analysis?	ablation_embolization_tx_adjuvant	adjacent_hepatic_tissue_inflammation_extent_type	age_at_initial_pathologic_diagnosis	cancer_diagnosis_first_degree_relative_number	child_pugh_classification_grade	date_of_form_completion	days_to_death	days_to_last_followup	eastern_cancer_oncology_group	ethnicity	gender	hematology_serum_creatinine_laboratory_result_value_in_mg_dl	histological_type	history_hepato_carcinoma_risk_factor	history_hepato_carcinoma_risk_factor_other	history_of_neoadjuvant_treatment	icd_10	lab_procedure_platelet_result_specified_value	laboratory_prcoedure_platelet_result_lower_limit_of_normal_value	laboratory_prcoedure_platelet_result_upper_limit_of_normal_value	laboratory_procedure_albumin_result_lower_limit_of_normal_value	laboratory_procedure_albumin_result_specified_value	laboratory_procedure_albumin_result_upper_limit_of_normal_value	laboratory_procedure_alpha_fetoprotein_outcome_lower_limit_of_normal_value	laboratory_procedure_alpha_fetoprotein_outcome_upper_limit_of_normal_value	laboratory_procedure_alpha_fetoprotein_outcome_value	laboratory_procedure_creatinine_result_lower_limit_of_normal_value	laboratory_procedure_creatinine_result_upper_limit_of_normal_value	laboratory_procedure_international_normalization_ratio_result_lower_limit_of_normal_value	laboratory_procedure_international_normalization_ratio_result_upper_limit_of_normal_value	laboratory_procedure_prothrombin_time_result_value	laboratory_procedure_total_bilirubin_result_specified_lower_limit_of_normal_value	laboratory_procedure_total_bilirubin_result_specified_upper_limit_of_normal_value	laboratory_procedure_total_bilirubin_result_upper_limit_normal_value	liver_fibrosis_ishak_score_category	neoplasm_histologic_grade	new_tumor_event_after_initial_treatment	pathologic_M	pathologic_N	pathologic_T	pathologic_stage	patient_id	person_neoplasm_cancer_status	postoperative_rx_tx	primary_pattern	prior_dx
TCGA-BC-4073	no	yes	no	[Not Available]	[Not Available]	73	3	[Not Available]	2010-12-20	[Not Applicable]	352	[Not Available]	NOT HISPANIC OR LATINO	MALE	1.5	Hepatocellular Carcinoma	Hemochromatosis	[Not Available]	No	C22.0	253	150	440	[Not Available]	[Not Available]	[Not Available]	[Not Available]	[Not Available]	[Not Available]	0.7	1.3	[Not Available]	[Not Available]	1	0	0.7	1.2	[Not Available]	G3	[Not Available]	MX	N0	T3	Stage IIIA	4073	WITH TUMOR	[Not Available]	[Not Applicable]	No
TCGA-BC-A3KF	no	yes	no	[Not Available]	[Not Available]	66	2	[Not Available]	2012-04-19	[Not Applicable]	8	[Not Available]	[Not Available]	FEMALE	0.8	Hepatocellular Carcinoma	None	[Not Available]	No	C22.0	171000	150000	440000	[Not Available]	[Not Available]	[Not Available]	[Not Available]	[Not Available]	[Not Available]	0.6	1	[Not Available]	[Not Available]	1	[Not Available]	[Not Available]	[Not Available]	[Not Available]	G2	[Not Available]	M0	NX	T1	Stage I	A3KF	TUMOR FREE	[Not Available]	[Not Applicable]	No
TCGA-DD-A115	no	yes	no	[Not Available]	None	53	[Not Available]	A	2010-12-29	2542	[Not Available]	0	[Not Available]	MALE	1.1	Hepatocellular Carcinoma	Alcohol consumption	Smoking	No	C22.0	337	150	450	3.5	4.1	5	0	6	10	0.1	1.2	[Not Available]	[Not Available]	1	0.1	0.6	1	0 - No Fibrosis	G2	[Not Available]	M0	N0	T3	Stage IIIA	A115	WITH TUMOR	[Not Available]	[Not Applicable]	No
TCGA-FV-A2QR	no	yes	no	[Not Available]	[Not Available]	75	1	[Not Available]	2012-02-09	580	[Not Available]	[Not Available]	NOT HISPANIC OR LATINO	MALE	[Not Available]	Hepatocellular Carcinoma	Other	Male, >60 yrs, IDDM for 30+years	No	C22.0	[Not Available]	[Not Available]	[Not Available]	[Not Available]	[Not Available]	[Not Available]	[Not Available]	[Not Available]	[Not Available]	[Not Available]	[Not Available]	[Not Available]	[Not Available]	[Not Available]	[Not Available]	[Not Available]	[Not Available]	[Not Available]	G1	[Not Available]	M0	N0	T1	Stage I	A2QR	WITH TUMOR	[Not Available]	[Not Applicable]	No
TCGA-RC-A6M3	no	yes	no
TCGA-BW-A5NO	no	yes (HCV)	no
TCGA-DD-A4NJ	no	yes, mild	no	No	Mild	54	1	A	2013-02-05	[Not Applicable]	458	0	NOT HISPANIC OR LATINO	FEMALE	0.7	Hepatocellular Carcinoma	Nonalcoholic Fatty Liver Disease	[Not Available]	No	C22.0	303	150	450	3.5	4.7	5	0	6	5	0.6	1.1	9.5	13.8	11.5	0.1	0.4	1	1,2 - Portal Fibrosis	G2	NO	M0	N0	T2	Stage II	A4NJ	TUMOR FREE	NO	[Not Applicable]	No
TCGA-DD-A1EF	no	yes, mild	no	[Not Available]	Mild	57	9	B	2011-05-10	394	[Not Available]	2	NOT HISPANIC OR LATINO	FEMALE	0.9	Hepatocellular Carcinoma	None	[Not Available]	No	C22.0	337	150	450	3.5	4.5	5	0	6	16211	0.6	1.1	8.4	12	8.5	0.1	1	1	3,4 - Fibrous Speta	G3	[Not Available]	M0	N0	T1	Stage I	A1EF	WITH TUMOR	[Not Available]	[Not Applicable]	No
TCGA-DD-A1EA	no	yes, minimal periportal	no	[Not Available]	Mild	68	1	A	2011-05-16	[Not Applicable]	2414	0	NOT HISPANIC OR LATINO	MALE	1.2	Hepatocellular Carcinoma	Hepatitis B	smoking	No	C22.0	209	150	450	3.5	3.3	5	0	6	3	0.8	1.3	8.3	10.8	10.2	0.1	0.9	1	1,2 - Portal Fibrosis	G2	[Not Available]	M0	N0	T2	Stage II	A1EA	WITH TUMOR	[Not Available]	[Not Applicable]	No
TCGA-G3-A25X	no	yes, portal	no	[Not Available]	Mild	73	[Not Available]	A	2011-07-27	[Not Applicable]	1359	0	NOT HISPANIC OR LATINO	MALE	0.8	Hepatocellular Carcinoma	Hepatitis B	[Not Available]	No	C22.0	102	150	400	0.3	0.4	0.5	0	10	11	0.4	1.4	0.9	1.1	1	0	1.1	1.4	1,2 - Portal Fibrosis	G3	[Not Available]	M0	N0	T2	Stage II	A25X	TUMOR FREE	[Not Available]	[Not Applicable]	No
TCGA-DD-A4NH	no	yes, slight	no	No	None	65	1	A	2013-01-29	[Not Applicable]	433	2	NOT HISPANIC OR LATINO	FEMALE	0.8	Hepatocellular Carcinoma	Alcohol consumption	[Not Available]	No	C22.0	226	150	450	3.5	4	5	0	6	92889	0.6	1.1	9.5	13.8	11.8	0.1	0.6	1	1,2 - Portal Fibrosis	G3	YES	M0	N0	T3b	Stage IIIB	A4NH	WITH TUMOR	NO	[Not Applicable]	No
TCGA-EP-A2KA	no	yes, stage 1	no	[Not Available]	[Not Available]	52	2	[Not Available]	2011-10-18	[Not Applicable]	111	0	NOT HISPANIC OR LATINO	FEMALE	0.7	Hepatocellular Carcinoma	None	[Not Available]	No	C22.0	435	140	415	[Not Available]	[Not Available]	[Not Available]	0	[Not Available]	13	[Not Available]	1	[Not Available]	[Not Available]	[Not Available]	[Not Available]	[Not Available]	[Not Available]	1,2 - Portal Fibrosis	G3	[Not Available]	MX	NX	T3a	Stage IIIA	A2KA	[Not Available]	[Not Available]	[Not Applicable]	No
TCGA-HP-A5MZ	no	yes, stage 1	no
TCGA-DD-A1EG	no	yes, stage 2	no
TCGA-DD-A114	no	yes, stage 2	no	[Not Available]	Mild	42	[Not Available]	A	2010-12-29	1148	[Not Available]	1	NOT HISPANIC OR LATINO	MALE	1.2	Hepatocellular Carcinoma	Hepatitis C	[Not Available]	No	C22.0	185	150	450	3.5	3.5	5	0	6	21	0.9	1.4	0.9	1.2	1	0.1	2.5	1	5 - Nodular Formation and Incomplete Cirrhosis	G3	[Not Available]	M0	[Not Available]	T2	Stage II	A114	[Not Available]	[Not Available]	[Not Applicable]	No
TCGA-FV-A495	no	yes, stage 2	no	[Unknown]	Mild	51	1	[Unknown]	2013-02-21	[Not Applicable]	1	[Unknown]	NOT HISPANIC OR LATINO	FEMALE	1	Hepatocellular Carcinoma	Hepatitis C	[Not Available]	No	C22.0	258	140	440	3.8	4	5	0	8	39	0.6	1.1	[Not Available]	[Not Available]	[Not Available]	0.3	1	1.9	3,4 - Fibrous Speta	G2	NO	M0	NX	T2	Stage II	A495	TUMOR FREE	[Unknown]	[Not Applicable]	No
TCGA-DD-A1EH	no	yes, stage 3	no	[Not Available]	None	23	1	B	2011-05-16	[Not Applicable]	1036	0	NOT HISPANIC OR LATINO	MALE	1	Hepatocellular Carcinoma	Hepatitis B	[Not Available]	No	C22.0	212	150	450	3.5	4.7	5	0	6	94340	0.8	1.3	9.5	13.8	10.4	0.1	1	1	3,4 - Fibrous Speta	G3	[Not Available]	M0	N0	T3	Stage III	A1EH	WITH TUMOR	[Not Available]	[Not Applicable]	No
TCGA-G3-A25Z	no	yes, stage 3	no	[Not Available]	Mild	58	1	A	2011-07-27	[Not Applicable]	269	0	NOT HISPANIC OR LATINO	MALE	1.1	Hepatocellular Carcinoma	Hepatitis B	[Not Available]	No	C22.0	115	150	400	0.3	0.4	0.5	0	15	44	0.6	1.4	0.9	1.1	1	0	0.9	1.4	5 - Nodular Formation and Incomplete Cirrhosis	G2	[Not Available]	M0	N0	T1	Stage I	A25Z	TUMOR FREE	[Not Available]	[Not Applicable]	No
TCGA-ES-A2HT	no	yes, stage 4	no	[Not Available]	Mild	54	0	A	2011-09-30	438	[Not Available]	1	NOT HISPANIC OR LATINO	MALE	0.7	Hepatocellular Carcinoma	Hepatitis C	no	No	C22.0	135	150	450	3.5	4.1	5	0	10	4	0.8	1.2	0.3	1.1	1.1	0	0.6	1	0 - No Fibrosis	G2	[Not Available]	MX	NX	T1	Stage I	A2HT	TUMOR FREE	[Not Available]	[Not Applicable]	No
TCGA-G3-A3CK	yes	yes	no	[Not Available]	Mild	61	1	A	2012-01-16	[Not Applicable]	27	0	NOT HISPANIC OR LATINO	MALE	1.1	Hepatocellular Carcinoma	Hepatitis B	[Not Available]	No	C22.0	143	150	400	0.3	0.2	0.5	0	10	3	0.6	1.4	0.9	1.1	1	0	0.8	1.4	6 - Established Cirrhosis	G2	[Not Available]	M0	N0	T1	Stage I	A3CK	TUMOR FREE	[Not Available]	[Not Applicable]	No
TCGA-DD-A116	yes	yes, mild	yes	[Not Available]	[Not Available]	68	0	[Not Available]	2010-12-29	1621	[Not Available]	1	NOT HISPANIC OR LATINO	MALE	1.1	Hepatocellular Carcinoma	Hepatitis B	[Not Available]	No	C22.0	157	150	450	3.5	4.1	5	0	6	24	0.8	1.4	[Not Available]	[Not Available]	1	0.1	1.1	1	3,4 - Fibrous Speta	G3	[Not Available]	M0	N0	T3	Stage IIIA	A116	TUMOR FREE	[Not Available]	[Not Applicable]	No
TCGA-G3-A25Y	yes	yes, stage 2	no	[Not Available]	Mild	52	[Not Available]	A	2011-07-27	452	[Not Available]	0	NOT HISPANIC OR LATINO	FEMALE	0.6	Hepatocellular Carcinoma	Hepatitis B	[Not Available]	No	C22.0	166	150	400	0.3	0.4	0.5	0	10	35	0.4	1.1	0.9	1.1	1.1	0	0.7	1.2	3,4 - Fibrous Speta	G3	[Not Available]	M0	N0	T1	Stage I	A25Y	WITH TUMOR	[Not Available]	[Not Applicable]	No
TCGA-BC-A5W4	yes	yes, stage 4	no	No	None	69	[Not Available]	[Unknown]	2013-05-20	[Not Applicable]	289	[Not Available]	NOT HISPANIC OR LATINO	MALE	[Not Available]	Hepatocellular Carcinoma	Alcohol consumption	[Not Available]	No	C22.0	102000	150000	440000	3.5	4.2	5	[Not Available]	[Not Available]	[Not Available]	0.7	1.3	9.9	13	12.9	0	0.6	1.2	[Not Available]	G3	NO	M0	NX	T3a	Stage IIIA	A5W4	TUMOR FREE	NO	[Not Applicable]	Yes
TCGA-FV-A2QQ	yes	yes, stage 4	no	[Unknown]	[Not Available]	80	[Not Available]	[Unknown]	2012-10-01	[Not Applicable]	0	[Not Available]	NOT HISPANIC OR LATINO	MALE	[Not Available]	Hepatocellular Carcinoma	Alcohol consumption	[Not Available]	No	C22.0	[Not Available]	[Not Available]	[Not Available]	[Not Available]	[Not Available]	[Not Available]	[Not Available]	[Not Available]	[Not Available]	[Not Available]	[Not Available]	[Not Available]	[Not Available]	[Not Available]	[Not Available]	[Not Available]	[Not Available]	[Not Available]	G2	NO	MX	N1	T1	Stage IVA	A2QQ	TUMOR FREE	[Unknown]	[Not Applicable]	No
TCGA-BD-A3ER	yes		no
TCGA-BW-A5NQ	yes		no
TCGA-DD-A1EE	yes		yes	[Not Available]	Severe	73	[Not Available]	B	2011-05-10	[Not Applicable]	203	2	NOT HISPANIC OR LATINO	MALE	1.2	Hepatocellular Carcinoma	Hepatitis C	[Not Available]	No	C22.0	208	150	450	3.5	2.7	5	0	6	3	0.8	1.3	8.4	12	14.3	0.1	0.5	1	6 - Established Cirrhosis	G3	[Not Available]	M0	N0	T3	Stage IIIA	A1EE	WITH TUMOR	[Not Available]	[Not Applicable]	No
TCGA-EP-A2KC	yes		no	[Not Available]	[Not Available]	62	[Not Available]	A	2011-10-05	19	[Not Available]	0	NOT HISPANIC OR LATINO	MALE	[Not Available]	Hepatocellular Carcinoma	Hepatitis C	Liver Cirrhosis, Moderate alcohol use on weekends	No	C22.0	193	140	415	3.6	3.1	4.8	0	[Not Available]	43	[Not Available]	[Not Available]	0.8	1.2	1.1	[Not Available]	[Not Available]	[Not Available]	[Not Available]	G3	[Not Available]	MX	NX	T1	Stage I	A2KC	TUMOR FREE	[Not Available]	[Not Applicable]	No
TCGA-G3-A25S	yes		no	[Not Available]	Mild	64	0	A	2011-07-27	[Not Applicable]	37	1	NOT HISPANIC OR LATINO	MALE	1	Hepatocellular Carcinoma	Alcohol consumption	[Not Available]	No	C22.0	313	150	400	0.3	0.4	0.5	0	10	281	0.6	1.4	0.9	1.1	1	0	1.2	1.4	6 - Established Cirrhosis	G2	[Not Available]	M0	N0	T1	Stage I	A25S	WITH TUMOR	[Not Available]	[Not Applicable]	No
TCGA-G3-A25V	yes		no	[Not Available]	None	68	0	A	2011-07-27	[Not Applicable]	69	2	NOT HISPANIC OR LATINO	MALE	0.7	Hepatocellular Carcinoma	Alcohol consumption	[Not Available]	No	C22.0	139	150	400	0.3	0.4	0.5	0	10	15	0.6	1.4	0.9	1.1	1.1	0	0.6	1.4	6 - Established Cirrhosis	G2	[Not Available]	M0	N0	T1	Stage I	A25V	TUMOR FREE	[Not Available]	[Not Applicable]	No
TCGA-G3-A5SM	yes		no	No	[Unknown]	58	[Not Available]	A	2013-05-15	[Not Applicable]	133	1	NOT HISPANIC OR LATINO	MALE	0.5	Hepatocellular Carcinoma	Alcohol consumption|Hepatitis C	[Not Available]	No	C22.0	260	150	400	3.3	3.2	4.8	0	10	12	0.5	1.4	0.9	1.1	0.9	0	0.6	1.4	6 - Established Cirrhosis	G3	NO	M0	NX	T2	Stage II	A5SM	TUMOR FREE	NO	[Not Applicable]	No
TCGA-RC-A6M6	yes		no
TCGA-K7-A5RG	yes	yes	no
TCGA-G3-A3CH	yes		yes	[Not Available]	Severe	53	[Not Available]	A	2012-01-11	[Not Applicable]	192	0	NOT HISPANIC OR LATINO	MALE	0.9	Hepatocellular Carcinoma	Hepatitis B	[Not Available]	No	C22.0	142	150	400	0.3	0.3	0.5	0	10	41	0.6	1.4	0.9	1.1	1.2	0	0.7	1.4	6 - Established Cirrhosis	G2	[Not Available]	M0	N0	T3a	Stage IIIA	A3CH	TUMOR FREE	[Not Available]	[Not Applicable]	No
TCGA-G3-A3CG	yes		no	[Not Available]	Severe	80	[Not Available]	A	2012-01-27	[Not Applicable]	253	1	NOT HISPANIC OR LATINO	MALE	0.9	Hepatocellular Carcinoma	Hepatitis C	[Not Available]	Yes	C22.0	131	150	400	0.3	0.4	0.5	0	10	67	0.6	1.4	0.9	1.1	1.1	0.3	0.3	1.4	6 - Established Cirrhosis	G2	[Not Available]	M0	N0	T1	Stage I	A3CG	TUMOR FREE	[Not Available]	[Not Applicable]	Yes
TCGA-G3-A5SI	yes (HCV)		no
TCGA-K7-A5RF	yes, (HCV)		no
TCGA-FV-A23B	yes, biliary		yes	[Not Available]	[Not Available]	70	[Not Available]	[Not Available]	2011-07-18	[Not Applicable]	987	[Not Available]	NOT HISPANIC OR LATINO	FEMALE	[Not Available]	Hepatocellular Carcinoma	Hepatitis C	[Not Available]	No	C22.0	[Not Available]	[Not Available]	[Not Available]	[Not Available]	[Not Available]	[Not Available]	[Not Available]	[Not Available]	[Not Available]	[Not Available]	[Not Available]	[Not Available]	[Not Available]	[Not Available]	[Not Available]	[Not Available]	[Not Available]	[Not Available]	[Not Available]	[Not Available]	M0	N0	T2	Stage II	A23B	TUMOR FREE	[Not Available]	[Not Applicable]	No
TCGA-DD-A4NF	yes, early stage	yes	no	No	Mild	72	[Not Available]	A	2013-01-29	[Not Applicable]	428	2	NOT HISPANIC OR LATINO	MALE	0.9	Hepatocellular Carcinoma	Hepatitis C	[Not Available]	No	C22.0	97	150	450	3.5	4	5	0	6	6	0.8	1.3	9.5	13.8	12.7	0.1	0.5	1	6 - Established Cirrhosis	G2	NO	M0	N0	T1	Stage I	A4NF	TUMOR FREE	NO	[Not Applicable]	No
TCGA-DD-A1E9	yes, end-stage micronodular	no mention	no	[Not Available]	Severe	70	4	A	2011-05-10	2758	[Not Available]	1	NOT HISPANIC OR LATINO	MALE	0.9	Hepatocellular Carcinoma	Alcohol consumption	[Not Available]	No	C22.0	110	150	450	3.5	4.1	5	0	6	202	0.8	1.3	8.4	12	10.4	0.1	13	1	6 - Established Cirrhosis	G2	[Not Available]	M0	N0	T1	Stage I	A1E9	[Not Available]	[Not Available]	[Not Applicable]	No
TCGA-FV-A4ZQ	yes, inactive		no	[Unknown]	[Unknown]	52	[Not Available]	[Unknown]	2013-03-15	[Not Applicable]	12	[Unknown]	NOT HISPANIC OR LATINO	MALE	1	Hepatocellular Carcinoma	Hepatitis C	[Not Available]	No	C22.0	[Not Available]	[Not Available]	[Not Available]	3.8	2.4	5	[Not Available]	[Not Available]	[Not Available]	0.7	1	2	3	1.1	0.2	1.8	1.2	[Unknown]	G2	NO	M0	NX	T1	Stage I	A4ZQ	TUMOR FREE	[Unknown]	[Not Applicable]	No
TCGA-DD-A11B	yes, micronodular	no mention	yes	[Not Available]	Mild	73	[Not Available]	A	2010-12-29	14	[Not Available]	1	NOT HISPANIC OR LATINO	MALE	1	Hepatocellular Carcinoma	Nonalcoholic Fatty Liver Disease	[Not Available]	No	C22.0	90	150	450	3.5	3.9	5	0	6	15	0.9	1.4	8.4	12	10.2	0.1	1.6	1	6 - Established Cirrhosis	G2	[Not Available]	M0	N0	T1	Stage I	A11B	TUMOR FREE	[Not Available]	[Not Applicable]	No
TCGA-EP-A12J	yes, micronodular	no mention	yes	[Not Available]	[Not Available]	62	1	B	2011-03-31	[Not Applicable]	129	[Not Available]	NOT HISPANIC OR LATINO	MALE	0.8	Hepatocellular Carcinoma	Hepatitis C	Sarcoidosis	No	C22.0	187	150	400	3.8	4.2	5.1	[Not Available]	[Not Available]	[Not Available]	0.7	1.3	[Not Available]	[Not Available]	1.1	0.2	0.4	1	[Not Available]	G1	[Not Available]	MX	NX	T1	Stage I	A12J	TUMOR FREE	[Not Available]	[Not Applicable]	No
TCGA-EP-A2KB	yes, micronodular		no	[Not Available]	[Not Available]	46	[Not Available]	A	2011-09-26	[Not Applicable]	60	1	NOT HISPANIC OR LATINO	FEMALE	[Not Available]	Hepatocellular Carcinoma	Hepatitis C	Cirrhosis, Alcohol abuse	No	C22.0	133	140	415	3.8	3.8	5.1	0	9	2128	[Not Available]	1	[Not Available]	[Not Available]	1.4	0.2	1.4	1	[Not Available]	G2	[Not Available]	MX	NX	T1	Stage I	A2KB	TUMOR FREE	[Not Available]	[Not Applicable]	No
TCGA-LG-A6GG	yes, micronodular		no
TCGA-DD-A11D	yes, moderate	no mention	yes	[Not Available]	None	57	2	A	2010-12-29	1559	[Not Available]	1	NOT HISPANIC OR LATINO	FEMALE	1.1	Hepatocellular Carcinoma	Nonalcoholic Fatty Liver Disease	[Not Available]	No	C22.0	249	150	450	3.5	4.5	5	0	6	8	0.6	1.1	0.9	1.2	0.9	0.1	0.5	1	6 - Established Cirrhosis	G2	[Not Available]	M0	N0	T1	Stage I	A11D	WITH TUMOR	[Not Available]	[Not Applicable]	No
TCGA-DD-A4NR	yes, primary biliary stage 4	yes	no	No	[Unknown]	85	1	A	2013-02-11	9	9	0	NOT HISPANIC OR LATINO	FEMALE	1	Hepatocellular Carcinoma	Other	primary biliary cirrhosis	No	C22.0	239	150	450	3.5	3.1	5	0	6	40250	0.7	1.2	8.4	12	9.3	0.1	0.8	1	6 - Established Cirrhosis	G3	NO	M0	N0	T1	Stage I	A4NR	[Unknown]	NO	[Not Applicable]	No
TCGA-DD-A1EI	yes, stage 4		yes	[Not Available]	Mild	46	0	B	2011-05-10	[Not Applicable]	183	2	NOT HISPANIC OR LATINO	MALE	0.9	Hepatocellular Carcinoma	Hepatitis B	cirrhosis	No	C22.0	148	150	450	3.5	5.1	5	0	6	24	0.8	1.3	8.3	10.8	10.9	0.1	0.7	1	6 - Established Cirrhosis	G2	[Not Available]	M0	N0	T1	Stage I	A1EI	TUMOR FREE	[Not Available]	[Not Applicable]	No
TCGA-BC-A69I	yes	yes	no	No	None	69	1	[Not Available]	2013-06-18	[Not Applicable]	16	[Not Available]	[Not Evaluated]	MALE	1.2	Hepatocellular Carcinoma	None	[Not Available]	No	C22.0	171000	150000	440000	[Not Available]	[Not Available]	[Not Available]	0	10	2	0.7	1.3	9.9	13	10.4	0	1.2	1.2	[Not Available]	G1	NO	M0	N0	T1	Stage I	A69I	TUMOR FREE	NO	[Not Applicable]	No
[truncated: 30 more columns]
